# Supplementary material for: A network integration approach for drug-target interaction prediction and computational drug repositioning from heterogeneous information
Source: Nat Commun. 2017 Sep 18;8:573. doi: 10.1038/s41467-017-00680-8 (PMC5603535; doi:10.1038/s41467-017-00680-8)
Supplement: Supplementary file 2 — Supplementary Data 1 [file 41467_2017_680_MOESM2_ESM.xlsx]

## Sheet: Sheet1
Supplementary Data 1. The list of top 150 novel drug-target interactions predicted by DTINet
Drug ID	Drug Name	Protein ID	Protein Name	Gene Name	Score
DB00363	Clozapine	P24046	Gamma-aminobutyric acid receptor subunit rho-1	GABRR1	0.761
DB00363	Clozapine	P14867	Gamma-aminobutyric acid receptor subunit alpha-1	GABRA1	0.75694
DB00363	Clozapine	P28472	Gamma-aminobutyric acid receptor subunit beta-3	GABRB3	0.75411
DB00363	Clozapine	P28476	Gamma-aminobutyric acid receptor subunit rho-2	GABRR2	0.75038
DB00363	Clozapine	P18505	Gamma-aminobutyric acid receptor subunit beta-1	GABRB1	0.74735
DB00363	Clozapine	P47870	Gamma-aminobutyric acid receptor subunit beta-2	GABRB2	0.72981
DB00246	Ziprasidone	P41595	5-hydroxytryptamine receptor 2B	HTR2B	0.72166
DB00363	Clozapine	Q99928	Gamma-aminobutyric acid receptor subunit gamma-3	GABRG3	0.71139
DB00363	Clozapine	Q8N1C3	Gamma-aminobutyric acid receptor subunit gamma-1	GABRG1	0.70525
DB00363	Clozapine	P48169	Gamma-aminobutyric acid receptor subunit alpha-4	GABRA4	0.68716
DB00953	Rizatriptan	P08908	5-hydroxytryptamine receptor 1A	HTR1A	0.67743
DB00363	Clozapine	P34903	Gamma-aminobutyric acid receptor subunit alpha-3	GABRA3	0.66402
DB00247	Methysergide	P28221	5-hydroxytryptamine receptor 1D	HTR1D	0.62884
DB00247	Methysergide	P28222	5-hydroxytryptamine receptor 1B	HTR1B	0.62314
DB00363	Clozapine	O14764	Gamma-aminobutyric acid receptor subunit delta	GABRD	0.61638
DB00960	Pindolol	P08913	Alpha-2A adrenergic receptor	ADRA2A	0.55057
DB00706	Tamsulosin	P25024	C-X-C chemokine receptor type 1	CXCR1	0.54856
DB00521	Carteolol	P08913	Alpha-2A adrenergic receptor	ADRA2A	0.54836
DB00966	Telmisartan	P23219	Prostaglandin G/H synthase 1	PTGS1	0.54656
DB00966	Telmisartan	P35354	Prostaglandin G/H synthase 2	PTGS2	0.54636
DB00363	Clozapine	P18507	Gamma-aminobutyric acid receptor subunit gamma-2	GABRG2	0.54057
DB00734	Risperidone	P11229	Muscarinic acetylcholine receptor M1	CHRM1	0.53979
DB00998	Frovatriptan	P08908	5-hydroxytryptamine receptor 1A	HTR1A	0.53629
DB00734	Risperidone	P08912	Muscarinic acetylcholine receptor M5	CHRM5	0.52257
DB00734	Risperidone	P20309	Muscarinic acetylcholine receptor M3	CHRM3	0.51599
DB00373	Timolol	P08913	Alpha-2A adrenergic receptor	ADRA2A	0.5115
DB00598	Labetalol	P08913	Alpha-2A adrenergic receptor	ADRA2A	0.50653
DB00820	Tadalafil	P35348	Alpha-1A adrenergic receptor	ADRA1A	0.50256
DB01595	Nitrazepam	P23416	Glycine receptor subunit alpha-2	GLRA2	0.49251
DB00630	Alendronate	P35354	Prostaglandin G/H synthase 2	PTGS2	0.4916
DB00335	Atenolol	P08913	Alpha-2A adrenergic receptor	ADRA2A	0.49021
DB00206	Reserpine	P35348	Alpha-1A adrenergic receptor	ADRA1A	0.48914
DB00734	Risperidone	P08173	Muscarinic acetylcholine receptor M4	CHRM4	0.48805
DB00630	Alendronate	P23219	Prostaglandin G/H synthase 1	PTGS1	0.48597
DB00690	Flurazepam	P23416	Glycine receptor subunit alpha-2	GLRA2	0.48486
DB01162	Terazosin	P25024	C-X-C chemokine receptor type 1	CXCR1	0.48477
DB00246	Ziprasidone	P25021	Histamine H2 receptor	HRH2	0.48473
DB00246	Ziprasidone	P08588	Beta-1 adrenergic receptor	ADRB1	0.47867
DB00187	Esmolol	P08913	Alpha-2A adrenergic receptor	ADRA2A	0.47196
DB01064	Isoprenaline	P08913	Alpha-2A adrenergic receptor	ADRA2A	0.47073
DB01203	Nadolol	P08913	Alpha-2A adrenergic receptor	ADRA2A	0.47031
DB00656	Trazodone	P28221	5-hydroxytryptamine receptor 1D	HTR1D	0.46836
DB00656	Trazodone	P28222	5-hydroxytryptamine receptor 1B	HTR1B	0.46427
DB01242	Clomipramine	P35348	Alpha-1A adrenergic receptor	ADRA1A	0.46054
DB00612	Bisoprolol	P08913	Alpha-2A adrenergic receptor	ADRA2A	0.46001
DB01242	Clomipramine	P11229	Muscarinic acetylcholine receptor M1	CHRM1	0.45769
DB00654	Latanoprost	P34995	Prostaglandin E2 receptor EP1 subtype	PTGER1	0.45248
DB00571	Propranolol	P08913	Alpha-2A adrenergic receptor	ADRA2A	0.45204
DB00264	Metoprolol	P08913	Alpha-2A adrenergic receptor	ADRA2A	0.45169
DB01194	Brinzolamide	P19634	Sodium/hydrogen exchanger 1	SLC9A1	0.44778
DB01242	Clomipramine	P08912	Muscarinic acetylcholine receptor M5	CHRM5	0.44454
DB01242	Clomipramine	P20309	Muscarinic acetylcholine receptor M3	CHRM3	0.44031
DB01242	Clomipramine	P08173	Muscarinic acetylcholine receptor M4	CHRM4	0.43676
DB00575	Clonidine	P08588	Beta-1 adrenergic receptor	ADRB1	0.43122
DB00231	Temazepam	P23416	Glycine receptor subunit alpha-2	GLRA2	0.43086
DB01186	Pergolide	P34969	5-hydroxytryptamine receptor 7	HTR7	0.43083
DB00246	Ziprasidone	Q9NYX4	Neuron-specific vesicular protein calcyon	CALY	0.43008
DB00320	Dihydroergotamine	P08908	5-hydroxytryptamine receptor 1A	HTR1A	0.42877
DB01215	Estazolam	P23416	Glycine receptor subunit alpha-2	GLRA2	0.4275
DB00494	Entacapone	P08913	Alpha-2A adrenergic receptor	ADRA2A	0.42727
DB00696	Ergotamine	P08908	5-hydroxytryptamine receptor 1A	HTR1A	0.4247
DB01193	Acebutolol	P08913	Alpha-2A adrenergic receptor	ADRA2A	0.42232
DB00195	Betaxolol	P08913	Alpha-2A adrenergic receptor	ADRA2A	0.42148
DB00672	Chlorpropamide	Q14654	ATP-sensitive inward rectifier potassium channel 11	KCNJ11	0.41954
DB01236	Sevoflurane	P21917	D(4) dopamine receptor	DRD4	0.41895
DB00794	Primidone	P21917	D(4) dopamine receptor	DRD4	0.41816
DB00413	Pramipexole	P34969	5-hydroxytryptamine receptor 7	HTR7	0.41769
DB00494	Entacapone	P08588	Beta-1 adrenergic receptor	ADRB1	0.40592
DB00683	Midazolam	P23416	Glycine receptor subunit alpha-2	GLRA2	0.40231
DB00842	Oxazepam	P23416	Glycine receptor subunit alpha-2	GLRA2	0.40061
DB00656	Trazodone	P08588	Beta-1 adrenergic receptor	ADRB1	0.39912
DB01136	Carvedilol	P08913	Alpha-2A adrenergic receptor	ADRA2A	0.39647
DB00363	Clozapine	P23416	Glycine receptor subunit alpha-2	GLRA2	0.39592
DB00363	Clozapine	P25021	Histamine H2 receptor	HRH2	0.39498
DB04844	Tetrabenazine	P28221	5-hydroxytryptamine receptor 1D	HTR1D	0.39283
DB00714	Apomorphine	P08588	Beta-1 adrenergic receptor	ADRB1	0.38813
DB04844	Tetrabenazine	P28222	5-hydroxytryptamine receptor 1B	HTR1B	0.38666
DB00346	Alfuzosin	P25024	C-X-C chemokine receptor type 1	CXCR1	0.38649
DB00363	Clozapine	P41595	5-hydroxytryptamine receptor 2B	HTR2B	0.38579
DB00475	Chlordiazepoxide	P23416	Glycine receptor subunit alpha-2	GLRA2	0.38531			used in the text
DB00490	Buspirone	P28222	5-hydroxytryptamine receptor 1B	HTR1B	0.38245
DB01558	Bromazepam	P23416	Glycine receptor subunit alpha-2	GLRA2	0.38224
DB01205	Flumazenil	P47870	Gamma-aminobutyric acid receptor subunit beta-2	GABRB2	0.38213
DB00490	Buspirone	P28221	5-hydroxytryptamine receptor 1D	HTR1D	0.38178
DB01238	Aripiprazole	P41595	5-hydroxytryptamine receptor 2B	HTR2B	0.38125
DB01205	Flumazenil	P24046	Gamma-aminobutyric acid receptor subunit rho-1	GABRR1	0.38065
DB01205	Flumazenil	P18505	Gamma-aminobutyric acid receptor subunit beta-1	GABRB1	0.37661
DB00321	Amitriptyline	P25024	C-X-C chemokine receptor type 1	CXCR1	0.37639
DB00843	Donepezil	P30926	Neuronal acetylcholine receptor subunit beta-4	CHRNB4	0.37604
DB01205	Flumazenil	P28472	Gamma-aminobutyric acid receptor subunit beta-3	GABRB3	0.37583
DB00988	Dopamine	P08913	Alpha-2A adrenergic receptor	ADRA2A	0.37088
DB01189	Desflurane	P21917	D(4) dopamine receptor	DRD4	0.36894
DB01149	Nefazodone	P08588	Beta-1 adrenergic receptor	ADRB1	0.36839
DB00988	Dopamine	P08588	Beta-1 adrenergic receptor	ADRB1	0.36729
DB00968	Methyldopa	P08588	Beta-1 adrenergic receptor	ADRB1	0.36711
DB00619	Imatinib	P27986	Phosphatidylinositol 3-kinase regulatory subunit alpha	PIK3R1	0.36579
DB00679	Thioridazine	Q01959	Sodium-dependent dopamine transporter	SLC6A3	0.36381
DB00206	Reserpine	P35368	Alpha-1B adrenergic receptor	ADRA1B	0.36251
DB00206	Reserpine	P25100	Alpha-1D adrenergic receptor	ADRA1D	0.36244
DB01205	Flumazenil	P28476	Gamma-aminobutyric acid receptor subunit rho-2	GABRR2	0.3622
DB00404	Alprazolam	P23416	Glycine receptor subunit alpha-2	GLRA2	0.36129
DB00215	Citalopram	P28221	5-hydroxytryptamine receptor 1D	HTR1D	0.35962
DB00186	Lorazepam	P23416	Glycine receptor subunit alpha-2	GLRA2	0.35862
DB00215	Citalopram	P28222	5-hydroxytryptamine receptor 1B	HTR1B	0.35812
DB00543	Amoxapine	P28223	5-hydroxytryptamine receptor 2A	HTR2A	0.35802
DB00458	Imipramine	P25024	C-X-C chemokine receptor type 1	CXCR1	0.35779
DB00897	Triazolam	P23416	Glycine receptor subunit alpha-2	GLRA2	0.3565
DB00228	Enflurane	P21917	D(4) dopamine receptor	DRD4	0.35514
DB00315	Zolmitriptan	P18825	Alpha-2C adrenergic receptor	ADRA2C	0.35489
DB00494	Entacapone	P28221	5-hydroxytryptamine receptor 1D	HTR1D	0.35449
DB00472	Fluoxetine	P30531	Sodium- and chloride-dependent GABA transporter 1	SLC6A1	0.35429
DB00363	Clozapine	P08588	Beta-1 adrenergic receptor	ADRB1	0.35261
DB00349	Clobazam	P23416	Glycine receptor subunit alpha-2	GLRA2	0.35254
DB00904	Ondansetron	P08913	Alpha-2A adrenergic receptor	ADRA2A	0.35154
DB00753	Isoflurane	P21917	D(4) dopamine receptor	DRD4	0.35093
DB00315	Zolmitriptan	P41595	5-hydroxytryptamine receptor 2B	HTR2B	0.35076
DB00370	Mirtazapine	P08588	Beta-1 adrenergic receptor	ADRB1	0.3504
DB01242	Clomipramine	P35368	Alpha-1B adrenergic receptor	ADRA1B	0.34992
DB00494	Entacapone	P28222	5-hydroxytryptamine receptor 1B	HTR1B	0.34934
DB00246	Ziprasidone	P29274	Adenosine receptor A2a	ADORA2A	0.34915
DB00622	Nicardipine	P25024	C-X-C chemokine receptor type 1	CXCR1	0.34857
DB00211	Midodrine	P25024	C-X-C chemokine receptor type 1	CXCR1	0.34854
DB00246	Ziprasidone	P18507	Gamma-aminobutyric acid receptor subunit gamma-2	GABRG2	0.34744
DB01242	Clomipramine	P25100	Alpha-1D adrenergic receptor	ADRA1D	0.34711
DB01019	Bethanechol	P20309	Muscarinic acetylcholine receptor M3	CHRM3	0.34705
DB01142	Doxepin	P25024	C-X-C chemokine receptor type 1	CXCR1	0.3468
DB00408	Loxapine	P20309	Muscarinic acetylcholine receptor M3	CHRM3	0.34666
DB00489	Sotalol	P08913	Alpha-2A adrenergic receptor	ADRA2A	0.34622
DB00674	Galantamine	P23141	Liver carboxylesterase 1	CES1	0.34612
DB00820	Tadalafil	P35368	Alpha-1B adrenergic receptor	ADRA1B	0.34526
DB00315	Zolmitriptan	P35462	D(3) dopamine receptor	DRD3	0.34511
DB01019	Bethanechol	P11229	Muscarinic acetylcholine receptor M1	CHRM1	0.34481
DB00408	Loxapine	P11229	Muscarinic acetylcholine receptor M1	CHRM1	0.34416
DB00820	Tadalafil	P25024	C-X-C chemokine receptor type 1	CXCR1	0.343
DB00496	Darifenacin	P59768	Guanine nucleotide-binding protein G(I)/G(S)/G(O) subunit gamma-2	GNG2	0.34289
DB00315	Zolmitriptan	P18089	Alpha-2B adrenergic receptor	ADRA2B	0.34284
DB00457	Prazosin	P25024	C-X-C chemokine receptor type 1	CXCR1	0.34274
DB00820	Tadalafil	P25100	Alpha-1D adrenergic receptor	ADRA1D	0.34274
DB00477	Chlorpromazine	Q01959	Sodium-dependent dopamine transporter	SLC6A3	0.33853
DB00312	Pentobarbital	P21917	D(4) dopamine receptor	DRD4	0.33845
DB00408	Loxapine	P08912	Muscarinic acetylcholine receptor M5	CHRM5	0.33767
DB01205	Flumazenil	P21917	D(4) dopamine receptor	DRD4	0.33765
DB00186	Lorazepam	P21917	D(4) dopamine receptor	DRD4	0.33715
DB00672	Chlorpropamide	P23219	Prostaglandin G/H synthase 1	PTGS1	0.33703
DB00918	Almotriptan	P08908	5-hydroxytryptamine receptor 1A	HTR1A	0.33658
DB00843	Donepezil	P02708	Acetylcholine receptor subunit alpha	CHRNA1	0.33648
DB01174	Phenobarbital	P21917	D(4) dopamine receptor	DRD4	0.33606
DB00654	Latanoprost	P43115	Prostaglandin E2 receptor EP3 subtype	PTGER3	0.33563
DB00370	Mirtazapine	P28221	5-hydroxytryptamine receptor 1D	HTR1D	0.3355
DB01036	Tolterodine	P59768	Guanine nucleotide-binding protein G(I)/G(S)/G(O) subunit gamma-2	GNG2	0.3331
