# Supplementary material for: A network integration approach for drug-target interaction prediction and computational drug repositioning from heterogeneous information
Source: Nat Commun. 2017 Sep 18;8:573. doi: 10.1038/s41467-017-00680-8 (PMC5603535; doi:10.1038/s41467-017-00680-8)
Supplement: Supplementary file 3 — Supplementary Data 2 [file 41467_2017_680_MOESM3_ESM.xlsx]

## Sheet: Sheet1
Supplementary Data 2. The entire list of novel drug-target interactions predicted by DTINet.
Drug ID	Drug Name	Gene Name	Protein ID	Protein Name	label	score	(label=1 means known DTIs in the data)
DB06274	Alvimopan	OPRD1	P41143	Delta-type opioid receptor	1	1.6778
DB06274	Alvimopan	OPRK1	P41145	Kappa-type opioid receptor	1	1.3948
DB06274	Alvimopan	OPRM1	P35372	Mu-type opioid receptor	1	1.3287
DB00246	Ziprasidone	HTR1D	P28221	5-hydroxytryptamine receptor 1D	1	1.0877
DB00246	Ziprasidone	HTR1B	P28222	5-hydroxytryptamine receptor 1B	1	1.0663
DB00315	Zolmitriptan	HTR1D	P28221	5-hydroxytryptamine receptor 1D	1	1.0218
DB00315	Zolmitriptan	HTR1B	P28222	5-hydroxytryptamine receptor 1B	1	1.0084
DB00246	Ziprasidone	HTR1A	P08908	5-hydroxytryptamine receptor 1A	1	0.94545
DB00246	Ziprasidone	ADRA2C	P18825	Alpha-2C adrenergic receptor	1	0.93588
DB00690	Flurazepam	GABRR1	P24046	Gamma-aminobutyric acid receptor subunit rho-1	1	0.90212
DB00315	Zolmitriptan	HTR1A	P08908	5-hydroxytryptamine receptor 1A	1	0.90108
DB00465	Ketorolac	PTGS1	P23219	Prostaglandin G/H synthase 1	1	0.88145
DB01595	Nitrazepam	GABRG1	Q8N1C3	Gamma-aminobutyric acid receptor subunit gamma-1	1	0.87688
DB00465	Ketorolac	PTGS2	P35354	Prostaglandin G/H synthase 2	1	0.8716
DB00690	Flurazepam	GABRB2	P47870	Gamma-aminobutyric acid receptor subunit beta-2	1	0.87015
DB01595	Nitrazepam	GABRR1	P24046	Gamma-aminobutyric acid receptor subunit rho-1	1	0.8668
DB00690	Flurazepam	GABRB1	P18505	Gamma-aminobutyric acid receptor subunit beta-1	1	0.86604
DB00690	Flurazepam	GABRB3	P28472	Gamma-aminobutyric acid receptor subunit beta-3	1	0.86563
DB00690	Flurazepam	GABRR2	P28476	Gamma-aminobutyric acid receptor subunit rho-2	1	0.86087
DB00690	Flurazepam	GABRG1	Q8N1C3	Gamma-aminobutyric acid receptor subunit gamma-1	1	0.85838
DB00246	Ziprasidone	ADRA2B	P18089	Alpha-2B adrenergic receptor	1	0.85542
DB01595	Nitrazepam	GABRG3	Q99928	Gamma-aminobutyric acid receptor subunit gamma-3	1	0.85385
DB00611	Butorphanol	OPRD1	P41143	Delta-type opioid receptor	1	0.83914
DB01009	Ketoprofen	PTGS1	P23219	Prostaglandin G/H synthase 1	1	0.83698
DB00690	Flurazepam	GABRG3	Q99928	Gamma-aminobutyric acid receptor subunit gamma-3	1	0.83518
DB00246	Ziprasidone	DRD3	P35462	D(3) dopamine receptor	1	0.83297
DB01595	Nitrazepam	GABRR2	P28476	Gamma-aminobutyric acid receptor subunit rho-2	1	0.83272
DB01595	Nitrazepam	GABRA4	P48169	Gamma-aminobutyric acid receptor subunit alpha-4	1	0.83217
DB01009	Ketoprofen	PTGS2	P35354	Prostaglandin G/H synthase 2	1	0.82995
DB01595	Nitrazepam	GABRA3	P34903	Gamma-aminobutyric acid receptor subunit alpha-3	1	0.82994
DB00844	Nalbuphine	OPRD1	P41143	Delta-type opioid receptor	1	0.82684
DB01595	Nitrazepam	GABRB1	P18505	Gamma-aminobutyric acid receptor subunit beta-1	1	0.82121
DB01595	Nitrazepam	GABRB3	P28472	Gamma-aminobutyric acid receptor subunit beta-3	1	0.82073
DB00327	Hydromorphone	OPRD1	P41143	Delta-type opioid receptor	1	0.81954
DB01050	Ibuprofen	PTGS2	P35354	Prostaglandin G/H synthase 2	1	0.81839
DB00788	Naproxen	PTGS2	P35354	Prostaglandin G/H synthase 2	1	0.81762
DB06800	Methylnaltrexone	OPRD1	P41143	Delta-type opioid receptor	0	0.81718
DB00706	Tamsulosin	ADRA1A	P35348	Alpha-1A adrenergic receptor	1	0.81579
DB00788	Naproxen	PTGS1	P23219	Prostaglandin G/H synthase 1	1	0.81482
DB01050	Ibuprofen	PTGS1	P23219	Prostaglandin G/H synthase 1	1	0.81424
DB01595	Nitrazepam	GABRB2	P47870	Gamma-aminobutyric acid receptor subunit beta-2	1	0.81326
DB01186	Pergolide	HTR1D	P28221	5-hydroxytryptamine receptor 1D	1	0.79935
DB00690	Flurazepam	GABRA4	P48169	Gamma-aminobutyric acid receptor subunit alpha-4	1	0.79603
DB00690	Flurazepam	GABRA3	P34903	Gamma-aminobutyric acid receptor subunit alpha-3	1	0.79268
DB00784	Mefenamic acid	PTGS1	P23219	Prostaglandin G/H synthase 1	1	0.79018
DB00231	Temazepam	GABRG1	Q8N1C3	Gamma-aminobutyric acid receptor subunit gamma-1	1	0.78743
DB00497	Oxycodone	OPRD1	P41143	Delta-type opioid receptor	1	0.78608
DB00921	Buprenorphine	OPRD1	P41143	Delta-type opioid receptor	1	0.78535
DB01151	Desipramine	CHRM5	P08912	Muscarinic acetylcholine receptor M5	1	0.78471
DB01186	Pergolide	HTR1B	P28222	5-hydroxytryptamine receptor 1B	1	0.78308
DB00784	Mefenamic acid	PTGS2	P35354	Prostaglandin G/H synthase 2	1	0.78188
DB00652	Pentazocine	OPRD1	P41143	Delta-type opioid receptor	0	0.78026
DB00953	Rizatriptan	HTR1D	P28221	5-hydroxytryptamine receptor 1D	1	0.77815
DB00363	Clozapine	HTR1D	P28221	5-hydroxytryptamine receptor 1D	1	0.77616
DB00540	Nortriptyline	CHRM5	P08912	Muscarinic acetylcholine receptor M5	1	0.77393
DB00363	Clozapine	HTR1B	P28222	5-hydroxytryptamine receptor 1B	1	0.7727
DB00953	Rizatriptan	HTR1B	P28222	5-hydroxytryptamine receptor 1B	1	0.77154
DB00231	Temazepam	GABRG3	Q99928	Gamma-aminobutyric acid receptor subunit gamma-3	1	0.7714
DB01215	Estazolam	GABRR1	P24046	Gamma-aminobutyric acid receptor subunit rho-1	1	0.77018
DB00231	Temazepam	GABRA4	P48169	Gamma-aminobutyric acid receptor subunit alpha-4	1	0.76926
DB00231	Temazepam	GABRA3	P34903	Gamma-aminobutyric acid receptor subunit alpha-3	1	0.76837
DB00321	Amitriptyline	CHRM5	P08912	Muscarinic acetylcholine receptor M5	1	0.76646
DB00540	Nortriptyline	CHRM3	P20309	Muscarinic acetylcholine receptor M3	1	0.7657
DB00193	Tramadol	OPRD1	P41143	Delta-type opioid receptor	1	0.76457
DB00246	Ziprasidone	HTR2A	P28223	5-hydroxytryptamine receptor 2A	1	0.76262
DB01595	Nitrazepam	GABRA1	P14867	Gamma-aminobutyric acid receptor subunit alpha-1	1	0.76236
DB00363	Clozapine	GABRR1	P24046	Gamma-aminobutyric acid receptor subunit rho-1	0	0.761
DB01151	Desipramine	CHRM3	P20309	Muscarinic acetylcholine receptor M3	1	0.75836
DB01215	Estazolam	GABRG1	Q8N1C3	Gamma-aminobutyric acid receptor subunit gamma-1	1	0.75697
DB00363	Clozapine	GABRA1	P14867	Gamma-aminobutyric acid receptor subunit alpha-1	0	0.75694
DB00321	Amitriptyline	CHRM3	P20309	Muscarinic acetylcholine receptor M3	1	0.75683
DB00683	Midazolam	GABRG1	Q8N1C3	Gamma-aminobutyric acid receptor subunit gamma-1	1	0.75571
DB00540	Nortriptyline	CHRM1	P11229	Muscarinic acetylcholine receptor M1	1	0.75452
DB01151	Desipramine	CHRM1	P11229	Muscarinic acetylcholine receptor M1	1	0.75451
DB00363	Clozapine	GABRB3	P28472	Gamma-aminobutyric acid receptor subunit beta-3	0	0.75411
DB00363	Clozapine	GABRR2	P28476	Gamma-aminobutyric acid receptor subunit rho-2	0	0.75038
DB00321	Amitriptyline	CHRM1	P11229	Muscarinic acetylcholine receptor M1	1	0.75015
DB00690	Flurazepam	GABRG2	P18507	Gamma-aminobutyric acid receptor subunit gamma-2	1	0.75003
DB00683	Midazolam	GABRR1	P24046	Gamma-aminobutyric acid receptor subunit rho-1	1	0.74962
DB00363	Clozapine	GABRB1	P18505	Gamma-aminobutyric acid receptor subunit beta-1	0	0.74735
DB00712	Flurbiprofen	PTGS2	P35354	Prostaglandin G/H synthase 2	1	0.74531
DB00683	Midazolam	GABRG3	Q99928	Gamma-aminobutyric acid receptor subunit gamma-3	1	0.74391
DB00683	Midazolam	GABRB1	P18505	Gamma-aminobutyric acid receptor subunit beta-1	1	0.74342
DB01183	Naloxone	OPRD1	P41143	Delta-type opioid receptor	1	0.7433
DB00712	Flurbiprofen	PTGS1	P23219	Prostaglandin G/H synthase 1	1	0.74244
DB01215	Estazolam	GABRR2	P28476	Gamma-aminobutyric acid receptor subunit rho-2	1	0.74062
DB00690	Flurazepam	GABRA1	P14867	Gamma-aminobutyric acid receptor subunit alpha-1	1	0.73844
DB01162	Terazosin	ADRA1A	P35348	Alpha-1A adrenergic receptor	1	0.73778
DB00683	Midazolam	GABRB3	P28472	Gamma-aminobutyric acid receptor subunit beta-3	1	0.73633
DB01215	Estazolam	GABRG3	Q99928	Gamma-aminobutyric acid receptor subunit gamma-3	1	0.73586
DB00683	Midazolam	GABRB2	P47870	Gamma-aminobutyric acid receptor subunit beta-2	1	0.73547
DB00413	Pramipexole	HTR1D	P28221	5-hydroxytryptamine receptor 1D	1	0.73394
DB00573	Fenoprofen	PTGS1	P23219	Prostaglandin G/H synthase 1	1	0.73294
DB00573	Fenoprofen	PTGS2	P35354	Prostaglandin G/H synthase 2	1	0.73254
DB00842	Oxazepam	GABRG1	Q8N1C3	Gamma-aminobutyric acid receptor subunit gamma-1	1	0.73148
DB00363	Clozapine	GABRB2	P47870	Gamma-aminobutyric acid receptor subunit beta-2	0	0.72981
DB00231	Temazepam	GABRR1	P24046	Gamma-aminobutyric acid receptor subunit rho-1	1	0.72764
DB01215	Estazolam	GABRB2	P47870	Gamma-aminobutyric acid receptor subunit beta-2	1	0.72714
DB01215	Estazolam	GABRB3	P28472	Gamma-aminobutyric acid receptor subunit beta-3	1	0.7271
DB00500	Tolmetin	PTGS1	P23219	Prostaglandin G/H synthase 1	1	0.72687
DB01215	Estazolam	GABRB1	P18505	Gamma-aminobutyric acid receptor subunit beta-1	1	0.72563
DB00246	Ziprasidone	HTR2B	P41595	5-hydroxytryptamine receptor 2B	0	0.72166
DB00413	Pramipexole	HTR1B	P28222	5-hydroxytryptamine receptor 1B	1	0.72149
DB00500	Tolmetin	PTGS2	P35354	Prostaglandin G/H synthase 2	1	0.71795
DB00991	Oxaprozin	PTGS1	P23219	Prostaglandin G/H synthase 1	1	0.7173
DB00475	Chlordiazepoxide	GABRG1	Q8N1C3	Gamma-aminobutyric acid receptor subunit gamma-1	1	0.71708
DB00475	Chlordiazepoxide	GABRR1	P24046	Gamma-aminobutyric acid receptor subunit rho-1	1	0.71708
DB00683	Midazolam	GABRR2	P28476	Gamma-aminobutyric acid receptor subunit rho-2	1	0.71703
DB00231	Temazepam	GABRA1	P14867	Gamma-aminobutyric acid receptor subunit alpha-1	1	0.71603
DB06204	Tapentadol	OPRD1	P41143	Delta-type opioid receptor	1	0.71296
DB01151	Desipramine	CHRM4	P08173	Muscarinic acetylcholine receptor M4	1	0.71157
DB00363	Clozapine	GABRG3	Q99928	Gamma-aminobutyric acid receptor subunit gamma-3	0	0.71139
DB01036	Tolterodine	CHRM3	P20309	Muscarinic acetylcholine receptor M3	1	0.71136
DB00554	Piroxicam	PTGS2	P35354	Prostaglandin G/H synthase 2	1	0.71001
DB00461	Nabumetone	PTGS1	P23219	Prostaglandin G/H synthase 1	1	0.70978
DB01186	Pergolide	HTR1A	P08908	5-hydroxytryptamine receptor 1A	1	0.70862
DB00554	Piroxicam	PTGS1	P23219	Prostaglandin G/H synthase 1	1	0.70798
DB00991	Oxaprozin	PTGS2	P35354	Prostaglandin G/H synthase 2	1	0.70687
DB00363	Clozapine	GABRG1	Q8N1C3	Gamma-aminobutyric acid receptor subunit gamma-1	0	0.70525
DB01215	Estazolam	GABRA3	P34903	Gamma-aminobutyric acid receptor subunit alpha-3	1	0.70512
DB00842	Oxazepam	GABRG3	Q99928	Gamma-aminobutyric acid receptor subunit gamma-3	1	0.70496
DB01215	Estazolam	GABRA4	P48169	Gamma-aminobutyric acid receptor subunit alpha-4	0	0.70075
DB00461	Nabumetone	PTGS2	P35354	Prostaglandin G/H synthase 2	1	0.69918
DB00475	Chlordiazepoxide	GABRG3	Q99928	Gamma-aminobutyric acid receptor subunit gamma-3	1	0.69895
DB00496	Darifenacin	CHRM3	P20309	Muscarinic acetylcholine receptor M3	1	0.69675
DB01036	Tolterodine	CHRM1	P11229	Muscarinic acetylcholine receptor M1	1	0.69639
DB00231	Temazepam	GABRR2	P28476	Gamma-aminobutyric acid receptor subunit rho-2	1	0.69361
DB00842	Oxazepam	GABRA3	P34903	Gamma-aminobutyric acid receptor subunit alpha-3	1	0.69325
DB00586	Diclofenac	PTGS1	P23219	Prostaglandin G/H synthase 1	1	0.69256
DB00683	Midazolam	GABRA4	P48169	Gamma-aminobutyric acid receptor subunit alpha-4	1	0.69237
DB00540	Nortriptyline	CHRM4	P08173	Muscarinic acetylcholine receptor M4	1	0.69192
DB00683	Midazolam	GABRA3	P34903	Gamma-aminobutyric acid receptor subunit alpha-3	1	0.69054
DB00586	Diclofenac	PTGS2	P35354	Prostaglandin G/H synthase 2	1	0.68987
DB00611	Butorphanol	OPRK1	P41145	Kappa-type opioid receptor	1	0.68968
DB00248	Cabergoline	HTR1D	P28221	5-hydroxytryptamine receptor 1D	1	0.68934
DB00842	Oxazepam	GABRR1	P24046	Gamma-aminobutyric acid receptor subunit rho-1	1	0.68883
DB01595	Nitrazepam	GABRG2	P18507	Gamma-aminobutyric acid receptor subunit gamma-2	1	0.6884
DB00842	Oxazepam	GABRA4	P48169	Gamma-aminobutyric acid receptor subunit alpha-4	1	0.68802
DB00844	Nalbuphine	OPRK1	P41145	Kappa-type opioid receptor	1	0.68772
DB00321	Amitriptyline	CHRM4	P08173	Muscarinic acetylcholine receptor M4	1	0.68739
DB00363	Clozapine	GABRA4	P48169	Gamma-aminobutyric acid receptor subunit alpha-4	0	0.68716
DB00496	Darifenacin	CHRM1	P11229	Muscarinic acetylcholine receptor M1	1	0.68618
DB00327	Hydromorphone	OPRK1	P41145	Kappa-type opioid receptor	1	0.68541
DB06800	Methylnaltrexone	OPRK1	P41145	Kappa-type opioid receptor	1	0.68512
DB01036	Tolterodine	CHRM5	P08912	Muscarinic acetylcholine receptor M5	1	0.68339
DB00246	Ziprasidone	HTR1F	P30939	5-hydroxytryptamine receptor 1F	0	0.68188
DB00475	Chlordiazepoxide	GABRR2	P28476	Gamma-aminobutyric acid receptor subunit rho-2	1	0.68122
DB00248	Cabergoline	HTR1B	P28222	5-hydroxytryptamine receptor 1B	1	0.67946
DB00246	Ziprasidone	DRD2	P14416	D(2) dopamine receptor	1	0.67828
DB00363	Clozapine	CHRM3	P20309	Muscarinic acetylcholine receptor M3	1	0.67757
DB00953	Rizatriptan	HTR1A	P08908	5-hydroxytryptamine receptor 1A	0	0.67743
DB00475	Chlordiazepoxide	GABRB1	P18505	Gamma-aminobutyric acid receptor subunit beta-1	1	0.67712
DB00842	Oxazepam	GABRA1	P14867	Gamma-aminobutyric acid receptor subunit alpha-1	1	0.67639
DB00475	Chlordiazepoxide	GABRB2	P47870	Gamma-aminobutyric acid receptor subunit beta-2	1	0.67547
DB00246	Ziprasidone	HTR7	P34969	5-hydroxytryptamine receptor 7	1	0.67512
DB00231	Temazepam	GABRB3	P28472	Gamma-aminobutyric acid receptor subunit beta-3	1	0.67441
DB00458	Imipramine	CHRM5	P08912	Muscarinic acetylcholine receptor M5	1	0.67399
DB00475	Chlordiazepoxide	GABRB3	P28472	Gamma-aminobutyric acid receptor subunit beta-3	1	0.67333
DB00363	Clozapine	CHRM1	P11229	Muscarinic acetylcholine receptor M1	1	0.67302
DB06800	Methylnaltrexone	OPRM1	P35372	Mu-type opioid receptor	1	0.67178
DB00246	Ziprasidone	DRD4	P21917	D(4) dopamine receptor	1	0.67094
DB01142	Doxepin	CHRM1	P11229	Muscarinic acetylcholine receptor M1	1	0.67073
DB00231	Temazepam	GABRB2	P47870	Gamma-aminobutyric acid receptor subunit beta-2	1	0.66972
DB00496	Darifenacin	CHRM5	P08912	Muscarinic acetylcholine receptor M5	1	0.66865
DB00246	Ziprasidone	DRD1	P21728	D(1A) dopamine receptor	1	0.66839
DB00842	Oxazepam	GABRB3	P28472	Gamma-aminobutyric acid receptor subunit beta-3	1	0.66797
DB00404	Alprazolam	GABRR1	P24046	Gamma-aminobutyric acid receptor subunit rho-1	1	0.6678
DB00231	Temazepam	GABRB1	P18505	Gamma-aminobutyric acid receptor subunit beta-1	1	0.6678
DB00611	Butorphanol	OPRM1	P35372	Mu-type opioid receptor	1	0.6671
DB00540	Nortriptyline	SLC6A2	P23975	Sodium-dependent noradrenaline transporter	1	0.66625
DB00363	Clozapine	GABRA3	P34903	Gamma-aminobutyric acid receptor subunit alpha-3	0	0.66402
DB00844	Nalbuphine	OPRM1	P35372	Mu-type opioid receptor	1	0.66394
DB00475	Chlordiazepoxide	GABRA4	P48169	Gamma-aminobutyric acid receptor subunit alpha-4	1	0.6638
DB00842	Oxazepam	GABRB1	P18505	Gamma-aminobutyric acid receptor subunit beta-1	1	0.66369
DB01215	Estazolam	GABRG2	P18507	Gamma-aminobutyric acid receptor subunit gamma-2	1	0.66305
DB00363	Clozapine	CHRM5	P08912	Muscarinic acetylcholine receptor M5	1	0.66278
DB01142	Doxepin	CHRM3	P20309	Muscarinic acetylcholine receptor M3	1	0.66175
DB00186	Lorazepam	GABRG1	Q8N1C3	Gamma-aminobutyric acid receptor subunit gamma-1	1	0.66173
DB00475	Chlordiazepoxide	GABRA3	P34903	Gamma-aminobutyric acid receptor subunit alpha-3	1	0.66143
DB00363	Clozapine	HTR1A	P08908	5-hydroxytryptamine receptor 1A	1	0.66132
DB00842	Oxazepam	GABRR2	P28476	Gamma-aminobutyric acid receptor subunit rho-2	1	0.66029
DB00842	Oxazepam	GABRB2	P47870	Gamma-aminobutyric acid receptor subunit beta-2	1	0.65936
DB00497	Oxycodone	OPRK1	P41145	Kappa-type opioid receptor	1	0.65932
DB01142	Doxepin	CHRM5	P08912	Muscarinic acetylcholine receptor M5	1	0.65763
DB00652	Pentazocine	OPRK1	P41145	Kappa-type opioid receptor	1	0.65741
DB00413	Pramipexole	HTR1A	P08908	5-hydroxytryptamine receptor 1A	1	0.65695
DB00216	Eletriptan	HTR1D	P28221	5-hydroxytryptamine receptor 1D	1	0.65599
DB01591	Solifenacin	CHRM3	P20309	Muscarinic acetylcholine receptor M3	1	0.65569
DB00413	Pramipexole	ADRA2C	P18825	Alpha-2C adrenergic receptor	1	0.65561
DB00921	Buprenorphine	OPRK1	P41145	Kappa-type opioid receptor	1	0.65541
DB00321	Amitriptyline	SLC6A2	P23975	Sodium-dependent noradrenaline transporter	1	0.65486
DB00683	Midazolam	GABRG2	P18507	Gamma-aminobutyric acid receptor subunit gamma-2	1	0.654
DB00193	Tramadol	OPRM1	P35372	Mu-type opioid receptor	1	0.65391
DB00458	Imipramine	CHRM3	P20309	Muscarinic acetylcholine receptor M3	1	0.65105
DB00193	Tramadol	OPRK1	P41145	Kappa-type opioid receptor	1	0.65085
DB00661	Verapamil	CACNB3	P54284	Voltage-dependent L-type calcium channel subunit beta-3	1	0.64901
DB01151	Desipramine	SLC6A2	P23975	Sodium-dependent noradrenaline transporter	1	0.64857
DB00458	Imipramine	CHRM1	P11229	Muscarinic acetylcholine receptor M1	1	0.64808
DB01595	Nitrazepam	GABRD	O14764	Gamma-aminobutyric acid receptor subunit delta	1	0.64793
DB00216	Eletriptan	HTR1B	P28222	5-hydroxytryptamine receptor 1B	1	0.64759
DB01558	Bromazepam	GABRG3	Q99928	Gamma-aminobutyric acid receptor subunit gamma-3	1	0.64749
DB00246	Ziprasidone	HTR2C	P28335	5-hydroxytryptamine receptor 2C	1	0.64661
DB00327	Hydromorphone	OPRM1	P35372	Mu-type opioid receptor	1	0.64624
DB00404	Alprazolam	GABRG1	Q8N1C3	Gamma-aminobutyric acid receptor subunit gamma-1	1	0.64622
DB00186	Lorazepam	GABRA1	P14867	Gamma-aminobutyric acid receptor subunit alpha-1	1	0.64551
DB00285	Venlafaxine	SLC6A2	P23975	Sodium-dependent noradrenaline transporter	1	0.64512
DB00802	Alfentanil	OPRD1	P41143	Delta-type opioid receptor	0	0.64328
DB00690	Flurazepam	GABRD	O14764	Gamma-aminobutyric acid receptor subunit delta	1	0.64236
DB00404	Alprazolam	GABRR2	P28476	Gamma-aminobutyric acid receptor subunit rho-2	1	0.64231
DB01558	Bromazepam	GABRG1	Q8N1C3	Gamma-aminobutyric acid receptor subunit gamma-1	1	0.64205
DB00186	Lorazepam	GABRG3	Q99928	Gamma-aminobutyric acid receptor subunit gamma-3	1	0.64185
DB01591	Solifenacin	CHRM1	P11229	Muscarinic acetylcholine receptor M1	1	0.64056
DB00363	Clozapine	DRD1	P21728	D(1A) dopamine receptor	1	0.64033
DB00363	Clozapine	CHRM4	P08173	Muscarinic acetylcholine receptor M4	1	0.63902
DB01142	Doxepin	ADRA1A	P35348	Alpha-1A adrenergic receptor	1	0.63779
DB00458	Imipramine	SLC6A2	P23975	Sodium-dependent noradrenaline transporter	1	0.63678
DB01215	Estazolam	GABRA1	P14867	Gamma-aminobutyric acid receptor subunit alpha-1	1	0.63529
DB01558	Bromazepam	GABRR1	P24046	Gamma-aminobutyric acid receptor subunit rho-1	1	0.6342
DB00321	Amitriptyline	ADRA1A	P35348	Alpha-1A adrenergic receptor	1	0.63127
DB01558	Bromazepam	GABRA3	P34903	Gamma-aminobutyric acid receptor subunit alpha-3	1	0.63079
DB00497	Oxycodone	OPRM1	P35372	Mu-type opioid receptor	1	0.63032
DB00674	Galantamine	BCHE	P06276	Cholinesterase	1	0.63023
DB00897	Triazolam	GABRG1	Q8N1C3	Gamma-aminobutyric acid receptor subunit gamma-1	1	0.62994
DB00295	Morphine	OPRD1	P41143	Delta-type opioid receptor	1	0.62963
DB00247	Methysergide	HTR1D	P28221	5-hydroxytryptamine receptor 1D	0	0.62884
DB00186	Lorazepam	GABRR1	P24046	Gamma-aminobutyric acid receptor subunit rho-1	1	0.62864
DB00349	Clobazam	GABRG1	Q8N1C3	Gamma-aminobutyric acid receptor subunit gamma-1	1	0.62767
DB00897	Triazolam	GABRR1	P24046	Gamma-aminobutyric acid receptor subunit rho-1	1	0.62759
DB00998	Frovatriptan	HTR1D	P28221	5-hydroxytryptamine receptor 1D	1	0.62627
DB00231	Temazepam	GABRG2	P18507	Gamma-aminobutyric acid receptor subunit gamma-2	1	0.62609
DB00861	Diflunisal	PTGS1	P23219	Prostaglandin G/H synthase 1	1	0.62597
DB01558	Bromazepam	GABRA4	P48169	Gamma-aminobutyric acid receptor subunit alpha-4	1	0.62494
DB00652	Pentazocine	OPRM1	P35372	Mu-type opioid receptor	1	0.62408
DB00404	Alprazolam	GABRG3	Q99928	Gamma-aminobutyric acid receptor subunit gamma-3	1	0.62404
DB00246	Ziprasidone	DRD5	P21918	D(1B) dopamine receptor	1	0.62403
DB00186	Lorazepam	GABRB3	P28472	Gamma-aminobutyric acid receptor subunit beta-3	1	0.62333
DB00247	Methysergide	HTR1B	P28222	5-hydroxytryptamine receptor 1B	0	0.62314
DB00318	Codeine	OPRD1	P41143	Delta-type opioid receptor	1	0.62244
DB00998	Frovatriptan	HTR1B	P28222	5-hydroxytryptamine receptor 1B	1	0.62236
DB00540	Nortriptyline	SLC6A4	P31645	Sodium-dependent serotonin transporter	1	0.62235
DB00246	Ziprasidone	ADRA1A	P35348	Alpha-1A adrenergic receptor	1	0.62234
DB00861	Diflunisal	PTGS2	P35354	Prostaglandin G/H synthase 2	1	0.62225
DB00683	Midazolam	GABRA1	P14867	Gamma-aminobutyric acid receptor subunit alpha-1	1	0.62191
DB00404	Alprazolam	GABRA3	P34903	Gamma-aminobutyric acid receptor subunit alpha-3	1	0.62161
DB00363	Clozapine	DRD4	P21917	D(4) dopamine receptor	1	0.6204
DB01183	Naloxone	OPRK1	P41145	Kappa-type opioid receptor	1	0.61995
DB00186	Lorazepam	GABRB1	P18505	Gamma-aminobutyric acid receptor subunit beta-1	1	0.61856
DB00186	Lorazepam	GABRA4	P48169	Gamma-aminobutyric acid receptor subunit alpha-4	1	0.61769
DB00349	Clobazam	GABRG3	Q99928	Gamma-aminobutyric acid receptor subunit gamma-3	1	0.61755
DB01186	Pergolide	ADRA2C	P18825	Alpha-2C adrenergic receptor	1	0.61752
DB00674	Galantamine	ACHE	P22303	Acetylcholinesterase	1	0.61686
DB00404	Alprazolam	GABRB1	P18505	Gamma-aminobutyric acid receptor subunit beta-1	1	0.61669
DB00404	Alprazolam	GABRB2	P47870	Gamma-aminobutyric acid receptor subunit beta-2	1	0.61661
DB01591	Solifenacin	CHRM5	P08912	Muscarinic acetylcholine receptor M5	1	0.61656
DB00363	Clozapine	GABRD	O14764	Gamma-aminobutyric acid receptor subunit delta	0	0.61638
DB01558	Bromazepam	GABRB1	P18505	Gamma-aminobutyric acid receptor subunit beta-1	1	0.61566
DB00186	Lorazepam	GABRB2	P47870	Gamma-aminobutyric acid receptor subunit beta-2	1	0.61525
DB00458	Imipramine	CHRM4	P08173	Muscarinic acetylcholine receptor M4	1	0.61511
DB00321	Amitriptyline	SLC6A4	P31645	Sodium-dependent serotonin transporter	1	0.61497
DB00404	Alprazolam	GABRB3	P28472	Gamma-aminobutyric acid receptor subunit beta-3	1	0.61457
DB01558	Bromazepam	GABRA1	P14867	Gamma-aminobutyric acid receptor subunit alpha-1	1	0.61454
DB00349	Clobazam	GABRR1	P24046	Gamma-aminobutyric acid receptor subunit rho-1	1	0.61411
DB00404	Alprazolam	GABRA4	P48169	Gamma-aminobutyric acid receptor subunit alpha-4	1	0.61392
DB00475	Chlordiazepoxide	GABRG2	P18507	Gamma-aminobutyric acid receptor subunit gamma-2	1	0.6133
DB00897	Triazolam	GABRG3	Q99928	Gamma-aminobutyric acid receptor subunit gamma-3	1	0.61306
DB00248	Cabergoline	HTR1A	P08908	5-hydroxytryptamine receptor 1A	1	0.61282
DB00704	Naltrexone	OPRD1	P41143	Delta-type opioid receptor	1	0.61262
DB01036	Tolterodine	CHRM4	P08173	Muscarinic acetylcholine receptor M4	1	0.61183
DB00921	Buprenorphine	OPRM1	P35372	Mu-type opioid receptor	1	0.6118
DB00186	Lorazepam	GABRA3	P34903	Gamma-aminobutyric acid receptor subunit alpha-3	1	0.61154
DB01558	Bromazepam	GABRB2	P47870	Gamma-aminobutyric acid receptor subunit beta-2	1	0.61139
DB01558	Bromazepam	GABRB3	P28472	Gamma-aminobutyric acid receptor subunit beta-3	1	0.60676
DB01558	Bromazepam	GABRR2	P28476	Gamma-aminobutyric acid receptor subunit rho-2	1	0.60609
DB01142	Doxepin	CHRM4	P08173	Muscarinic acetylcholine receptor M4	1	0.60503
DB00897	Triazolam	GABRB3	P28472	Gamma-aminobutyric acid receptor subunit beta-3	1	0.60381
DB00413	Pramipexole	ADRA2B	P18089	Alpha-2B adrenergic receptor	1	0.60098
DB00285	Venlafaxine	SLC6A4	P31645	Sodium-dependent serotonin transporter	1	0.60094
DB01247	Isocarboxazid	MAOB	P27338	Amine oxidase [flavin-containing] B	1	0.59987
DB00749	Etodolac	PTGS1	P23219	Prostaglandin G/H synthase 1	1	0.59963
DB00897	Triazolam	GABRB2	P47870	Gamma-aminobutyric acid receptor subunit beta-2	1	0.5994
DB00897	Triazolam	GABRB1	P18505	Gamma-aminobutyric acid receptor subunit beta-1	1	0.59922
DB00897	Triazolam	GABRR2	P28476	Gamma-aminobutyric acid receptor subunit rho-2	1	0.59892
DB00382	Tacrine	BCHE	P06276	Cholinesterase	1	0.5988
DB01151	Desipramine	SLC6A4	P31645	Sodium-dependent serotonin transporter	1	0.59834
DB00186	Lorazepam	GABRR2	P28476	Gamma-aminobutyric acid receptor subunit rho-2	1	0.59725
DB00458	Imipramine	SLC6A4	P31645	Sodium-dependent serotonin transporter	1	0.59684
DB06204	Tapentadol	OPRK1	P41145	Kappa-type opioid receptor	1	0.59675
DB00349	Clobazam	GABRA4	P48169	Gamma-aminobutyric acid receptor subunit alpha-4	1	0.59382
DB01247	Isocarboxazid	MAOA	P21397	Amine oxidase [flavin-containing] A	1	0.59302
DB00605	Sulindac	PTGS1	P23219	Prostaglandin G/H synthase 1	1	0.59263
DB00897	Triazolam	GABRA3	P34903	Gamma-aminobutyric acid receptor subunit alpha-3	1	0.59167
DB00328	Indomethacin	PTGS2	P35354	Prostaglandin G/H synthase 2	1	0.5913
DB00749	Etodolac	PTGS2	P35354	Prostaglandin G/H synthase 2	1	0.5906
DB00496	Darifenacin	CHRM4	P08173	Muscarinic acetylcholine receptor M4	1	0.58927
DB00897	Triazolam	GABRA4	P48169	Gamma-aminobutyric acid receptor subunit alpha-4	1	0.58923
DB00605	Sulindac	PTGS2	P35354	Prostaglandin G/H synthase 2	1	0.58896
DB01183	Naloxone	OPRM1	P35372	Mu-type opioid receptor	1	0.58892
DB00349	Clobazam	GABRA3	P34903	Gamma-aminobutyric acid receptor subunit alpha-3	1	0.58891
DB00268	Ropinirole	HTR1D	P28221	5-hydroxytryptamine receptor 1D	1	0.58796
DB00328	Indomethacin	PTGS1	P23219	Prostaglandin G/H synthase 1	1	0.58768
DB00349	Clobazam	GABRR2	P28476	Gamma-aminobutyric acid receptor subunit rho-2	1	0.58736
DB00661	Verapamil	CACNA1C	Q13936	Voltage-dependent L-type calcium channel subunit alpha-1C	1	0.58455
DB00952	Naratriptan	HTR1D	P28221	5-hydroxytryptamine receptor 1D	1	0.58217
DB00349	Clobazam	GABRB1	P18505	Gamma-aminobutyric acid receptor subunit beta-1	1	0.58205
DB00382	Tacrine	ACHE	P22303	Acetylcholinesterase	1	0.58007
DB00952	Naratriptan	HTR1B	P28222	5-hydroxytryptamine receptor 1B	1	0.57805
DB00268	Ropinirole	HTR1B	P28222	5-hydroxytryptamine receptor 1B	1	0.57763
DB06204	Tapentadol	OPRM1	P35372	Mu-type opioid receptor	1	0.57761
DB01200	Bromocriptine	HTR1D	P28221	5-hydroxytryptamine receptor 1D	1	0.5767
DB00349	Clobazam	GABRB3	P28472	Gamma-aminobutyric acid receptor subunit beta-3	1	0.57641
DB00661	Verapamil	CACNA1B	Q00975	Voltage-dependent N-type calcium channel subunit alpha-1B	1	0.57569
DB00521	Carteolol	ADRB1	P08588	Beta-1 adrenergic receptor	1	0.57249
DB00349	Clobazam	GABRB2	P47870	Gamma-aminobutyric acid receptor subunit beta-2	1	0.57243
DB01215	Estazolam	GABRD	O14764	Gamma-aminobutyric acid receptor subunit delta	1	0.57238
DB00661	Verapamil	CACNA1A	O00555	Voltage-dependent P/Q-type calcium channel subunit alpha-1A	1	0.57217
DB00231	Temazepam	GABRD	O14764	Gamma-aminobutyric acid receptor subunit delta	1	0.57164
DB00458	Imipramine	ADRA1A	P35348	Alpha-1A adrenergic receptor	1	0.56953
DB01200	Bromocriptine	HTR1B	P28222	5-hydroxytryptamine receptor 1B	1	0.56907
DB00960	Pindolol	ADRB1	P08588	Beta-1 adrenergic receptor	1	0.56816
DB00216	Eletriptan	HTR1A	P08908	5-hydroxytryptamine receptor 1A	1	0.56782
DB01205	Flumazenil	GABRA1	P14867	Gamma-aminobutyric acid receptor subunit alpha-1	1	0.56675
DB00413	Pramipexole	DRD3	P35462	D(3) dopamine receptor	1	0.5651
DB00363	Clozapine	ADRA2C	P18825	Alpha-2C adrenergic receptor	1	0.56477
DB00346	Alfuzosin	ADRA1A	P35348	Alpha-1A adrenergic receptor	1	0.56375
DB00870	Suprofen	PTGS1	P23219	Prostaglandin G/H synthase 1	1	0.56272
DB00191	Phentermine	SLC6A2	P23975	Sodium-dependent noradrenaline transporter	1	0.56198
DB01238	Aripiprazole	HTR1D	P28221	5-hydroxytryptamine receptor 1D	1	0.56165
DB01186	Pergolide	ADRA2B	P18089	Alpha-2B adrenergic receptor	1	0.55878
DB00674	Galantamine	CHRNB4	P30926	Neuronal acetylcholine receptor subunit beta-4	1	0.55874
DB00540	Nortriptyline	SLC6A1	P30531	Sodium- and chloride-dependent GABA transporter 1	0	0.55835
DB00622	Nicardipine	ADRA1A	P35348	Alpha-1A adrenergic receptor	1	0.55816
DB00780	Phenelzine	MAOB	P27338	Amine oxidase [flavin-containing] B	1	0.55775
DB00706	Tamsulosin	ADRA1D	P25100	Alpha-1D adrenergic receptor	1	0.55646
DB01238	Aripiprazole	HTR1B	P28222	5-hydroxytryptamine receptor 1B	1	0.5554
DB00706	Tamsulosin	ADRA1B	P35368	Alpha-1B adrenergic receptor	1	0.55422
DB00683	Midazolam	GABRD	O14764	Gamma-aminobutyric acid receptor subunit delta	1	0.55401
DB00321	Amitriptyline	SLC6A1	P30531	Sodium- and chloride-dependent GABA transporter 1	0	0.55096
DB00963	Bromfenac	PTGS1	P23219	Prostaglandin G/H synthase 1	1	0.55085
DB00960	Pindolol	ADRA2A	P08913	Alpha-2A adrenergic receptor	0	0.55057
DB00870	Suprofen	PTGS2	P35354	Prostaglandin G/H synthase 2	1	0.55056
DB00363	Clozapine	ADRA1A	P35348	Alpha-1A adrenergic receptor	1	0.5504
DB01068	Clonazepam	GABRG1	Q8N1C3	Gamma-aminobutyric acid receptor subunit gamma-1	1	0.55026
DB00246	Ziprasidone	ADRA2A	P08913	Alpha-2A adrenergic receptor	1	0.54968
DB00363	Clozapine	CALY	Q9NYX4	Neuron-specific vesicular protein calcyon	1	0.54945
DB00186	Lorazepam	GABRG2	P18507	Gamma-aminobutyric acid receptor subunit gamma-2	1	0.54869
DB00706	Tamsulosin	CXCR1	P25024	C-X-C chemokine receptor type 1	0	0.54856
DB00829	Diazepam	GABRR1	P24046	Gamma-aminobutyric acid receptor subunit rho-1	1	0.54855
DB00521	Carteolol	ADRA2A	P08913	Alpha-2A adrenergic receptor	0	0.54836
DB01591	Solifenacin	CHRM4	P08173	Muscarinic acetylcholine receptor M4	1	0.54813
DB00247	Methysergide	HTR1A	P08908	5-hydroxytryptamine receptor 1A	1	0.54774
DB00829	Diazepam	GABRB3	P28472	Gamma-aminobutyric acid receptor subunit beta-3	1	0.54733
DB00580	Valdecoxib	PTGS1	P23219	Prostaglandin G/H synthase 1	0	0.54729
DB00989	Rivastigmine	BCHE	P06276	Cholinesterase	1	0.54677
DB00966	Telmisartan	PTGS1	P23219	Prostaglandin G/H synthase 1	0	0.54656
DB00966	Telmisartan	PTGS2	P35354	Prostaglandin G/H synthase 2	0	0.54636
DB00780	Phenelzine	MAOA	P21397	Amine oxidase [flavin-containing] A	1	0.54566
DB01200	Bromocriptine	ADRA1A	P35348	Alpha-1A adrenergic receptor	1	0.5449
DB00404	Alprazolam	GABRG2	P18507	Gamma-aminobutyric acid receptor subunit gamma-2	1	0.54397
DB01194	Brinzolamide	CA2	P00918	Carbonic anhydrase 2	1	0.54309
DB00211	Midodrine	ADRA1A	P35348	Alpha-1A adrenergic receptor	1	0.54183
DB00580	Valdecoxib	PTGS2	P35354	Prostaglandin G/H synthase 2	1	0.54129
DB00897	Triazolam	GABRG2	P18507	Gamma-aminobutyric acid receptor subunit gamma-2	1	0.54124
DB00651	Dyphylline	PDE4B	Q07343	cAMP-specific 3',5'-cyclic phosphodiesterase 4B	1	0.54117
DB00363	Clozapine	GABRG2	P18507	Gamma-aminobutyric acid receptor subunit gamma-2	0	0.54057
DB01014	Balsalazide	PTGS1	P23219	Prostaglandin G/H synthase 1	1	0.54038
DB00734	Risperidone	CHRM1	P11229	Muscarinic acetylcholine receptor M1	0	0.53979
DB00829	Diazepam	GABRB1	P18505	Gamma-aminobutyric acid receptor subunit beta-1	1	0.53955
DB01014	Balsalazide	PTGS2	P35354	Prostaglandin G/H synthase 2	1	0.53951
DB00963	Bromfenac	PTGS2	P35354	Prostaglandin G/H synthase 2	1	0.53903
DB00829	Diazepam	GABRB2	P47870	Gamma-aminobutyric acid receptor subunit beta-2	1	0.53821
DB00794	Primidone	GABRA1	P14867	Gamma-aminobutyric acid receptor subunit alpha-1	1	0.53816
DB00285	Venlafaxine	SLC6A1	P30531	Sodium- and chloride-dependent GABA transporter 1	0	0.53711
DB00998	Frovatriptan	HTR1A	P08908	5-hydroxytryptamine receptor 1A	0	0.53629
DB01068	Clonazepam	GABRG3	Q99928	Gamma-aminobutyric acid receptor subunit gamma-3	1	0.53495
DB01151	Desipramine	SLC6A1	P30531	Sodium- and chloride-dependent GABA transporter 1	0	0.53466
DB00246	Ziprasidone	ADRA1D	P25100	Alpha-1D adrenergic receptor	0	0.53441
DB01174	Phenobarbital	GABRA1	P14867	Gamma-aminobutyric acid receptor subunit alpha-1	1	0.53356
DB00989	Rivastigmine	ACHE	P22303	Acetylcholinesterase	1	0.53314
DB01068	Clonazepam	GABRA4	P48169	Gamma-aminobutyric acid receptor subunit alpha-4	1	0.53214
DB00842	Oxazepam	GABRD	O14764	Gamma-aminobutyric acid receptor subunit delta	1	0.53202
DB00384	Triamterene	SCNN1B	P51168	Amiloride-sensitive sodium channel subunit beta	1	0.53192
DB00475	Chlordiazepoxide	GABRA1	P14867	Gamma-aminobutyric acid receptor subunit alpha-1	1	0.53061
DB00802	Alfentanil	OPRK1	P41145	Kappa-type opioid receptor	0	0.53013
DB00248	Cabergoline	ADRA2C	P18825	Alpha-2C adrenergic receptor	1	0.52904
DB00295	Morphine	OPRK1	P41145	Kappa-type opioid receptor	1	0.52898
DB00458	Imipramine	SLC6A1	P30531	Sodium- and chloride-dependent GABA transporter 1	0	0.52882
DB00191	Phentermine	SLC6A4	P31645	Sodium-dependent serotonin transporter	1	0.52765
DB00598	Labetalol	ADRB1	P08588	Beta-1 adrenergic receptor	1	0.5271
DB00246	Ziprasidone	ADRA1B	P35368	Alpha-1B adrenergic receptor	1	0.52681
DB00661	Verapamil	CACNB4	O00305	Voltage-dependent L-type calcium channel subunit beta-4	1	0.52654
DB01186	Pergolide	DRD3	P35462	D(3) dopamine receptor	1	0.52628
DB00373	Timolol	ADRB1	P08588	Beta-1 adrenergic receptor	1	0.52622
DB00829	Diazepam	GABRR2	P28476	Gamma-aminobutyric acid receptor subunit rho-2	1	0.5253
DB00318	Codeine	OPRK1	P41145	Kappa-type opioid receptor	1	0.5251
DB00457	Prazosin	ADRA1A	P35348	Alpha-1A adrenergic receptor	1	0.52408
DB00413	Pramipexole	HTR2B	P41595	5-hydroxytryptamine receptor 2B	1	0.52402
DB00384	Triamterene	SCNN1G	P51170	Amiloride-sensitive sodium channel subunit gamma	1	0.52298
DB00734	Risperidone	CHRM5	P08912	Muscarinic acetylcholine receptor M5	0	0.52257
DB00836	Loperamide	OPRD1	P41143	Delta-type opioid receptor	1	0.52199
DB00651	Dyphylline	PDE4D	Q08499	cAMP-specific 3',5'-cyclic phosphodiesterase 4D	1	0.52193
DB00842	Oxazepam	GABRG2	P18507	Gamma-aminobutyric acid receptor subunit gamma-2	1	0.52147
DB01068	Clonazepam	GABRA3	P34903	Gamma-aminobutyric acid receptor subunit alpha-3	1	0.52068
DB00475	Chlordiazepoxide	GABRD	O14764	Gamma-aminobutyric acid receptor subunit delta	1	0.5205
DB01068	Clonazepam	GABRR1	P24046	Gamma-aminobutyric acid receptor subunit rho-1	1	0.51815
DB00696	Ergotamine	HTR1D	P28221	5-hydroxytryptamine receptor 1D	1	0.51801
DB01186	Pergolide	HTR2B	P41595	5-hydroxytryptamine receptor 2B	1	0.51772
DB00708	Sufentanil	OPRD1	P41143	Delta-type opioid receptor	1	0.51628
DB01200	Bromocriptine	ADRA2C	P18825	Alpha-2C adrenergic receptor	1	0.51623
DB00734	Risperidone	CHRM3	P20309	Muscarinic acetylcholine receptor M3	0	0.51599
DB00904	Ondansetron	HTR1D	P28221	5-hydroxytryptamine receptor 1D	0	0.51578
DB01068	Clonazepam	GABRB3	P28472	Gamma-aminobutyric acid receptor subunit beta-3	1	0.51571
DB00320	Dihydroergotamine	HTR1B	P28222	5-hydroxytryptamine receptor 1B	1	0.51477
DB00335	Atenolol	ADRB1	P08588	Beta-1 adrenergic receptor	1	0.51464
DB01105	Sibutramine	SLC6A2	P23975	Sodium-dependent noradrenaline transporter	1	0.51439
DB00320	Dihydroergotamine	HTR1D	P28221	5-hydroxytryptamine receptor 1D	1	0.51374
DB00814	Meloxicam	PTGS1	P23219	Prostaglandin G/H synthase 1	1	0.5134
DB00783	Estradiol	ESR1	P03372	Estrogen receptor	1	0.51314
DB00696	Ergotamine	HTR1B	P28222	5-hydroxytryptamine receptor 1B	1	0.51297
DB00373	Timolol	ADRA2A	P08913	Alpha-2A adrenergic receptor	0	0.5115
DB00268	Ropinirole	HTR1A	P08908	5-hydroxytryptamine receptor 1A	1	0.51144
DB01068	Clonazepam	GABRB2	P47870	Gamma-aminobutyric acid receptor subunit beta-2	1	0.51101
DB00802	Alfentanil	OPRM1	P35372	Mu-type opioid receptor	1	0.51078
DB01162	Terazosin	ADRA1B	P35368	Alpha-1B adrenergic receptor	1	0.51077
DB00704	Naltrexone	OPRK1	P41145	Kappa-type opioid receptor	1	0.51024
DB00904	Ondansetron	HTR1B	P28222	5-hydroxytryptamine receptor 1B	1	0.50971
DB01162	Terazosin	ADRA1D	P25100	Alpha-1D adrenergic receptor	1	0.50929
DB01186	Pergolide	HTR2A	P28223	5-hydroxytryptamine receptor 2A	1	0.50838
DB00814	Meloxicam	PTGS2	P35354	Prostaglandin G/H synthase 2	1	0.50724
DB01200	Bromocriptine	HTR1A	P08908	5-hydroxytryptamine receptor 1A	1	0.50669
DB00598	Labetalol	ADRA2A	P08913	Alpha-2A adrenergic receptor	0	0.50653
DB01068	Clonazepam	GABRB1	P18505	Gamma-aminobutyric acid receptor subunit beta-1	1	0.50641
DB00687	Fludrocortisone	NR3C1	P04150	Glucocorticoid receptor	1	0.50558
DB00669	Sumatriptan	HTR1D	P28221	5-hydroxytryptamine receptor 1D	1	0.50505
DB00363	Clozapine	HTR7	P34969	5-hydroxytryptamine receptor 7	1	0.5043
DB00651	Dyphylline	PDE4A	P27815	cAMP-specific 3',5'-cyclic phosphodiesterase 4A	1	0.50422
DB00952	Naratriptan	HTR1A	P08908	5-hydroxytryptamine receptor 1A	1	0.50402
DB06216	Asenapine	ADRA2C	P18825	Alpha-2C adrenergic receptor	1	0.50353
DB01238	Aripiprazole	HTR1A	P08908	5-hydroxytryptamine receptor 1A	1	0.50336
DB00295	Morphine	OPRM1	P35372	Mu-type opioid receptor	1	0.50315
DB00268	Ropinirole	ADRA2C	P18825	Alpha-2C adrenergic receptor	1	0.50277
DB00820	Tadalafil	ADRA1A	P35348	Alpha-1A adrenergic receptor	0	0.50256
DB01068	Clonazepam	GABRR2	P28476	Gamma-aminobutyric acid receptor subunit rho-2	1	0.50144
DB00669	Sumatriptan	HTR1B	P28222	5-hydroxytryptamine receptor 1B	1	0.50099
DB01203	Nadolol	ADRB1	P08588	Beta-1 adrenergic receptor	1	0.50093
DB00829	Diazepam	GABRG1	Q8N1C3	Gamma-aminobutyric acid receptor subunit gamma-1	1	0.50081
DB00318	Codeine	OPRM1	P35372	Mu-type opioid receptor	1	0.49884
DB00679	Thioridazine	ADRA1A	P35348	Alpha-1A adrenergic receptor	1	0.49773
DB01189	Desflurane	MT-ND1	P03886	NADH-ubiquinone oxidoreductase chain 1	1	0.49724
DB00668	Epinephrine	ADRA1A	P35348	Alpha-1A adrenergic receptor	1	0.49699
DB01149	Nefazodone	SLC6A2	P23975	Sodium-dependent noradrenaline transporter	1	0.49583
DB00594	Amiloride	SCNN1B	P51168	Amiloride-sensitive sodium channel subunit beta	1	0.49549
DB00404	Alprazolam	GABRD	O14764	Gamma-aminobutyric acid receptor subunit delta	1	0.49444
DB00349	Clobazam	GABRG2	P18507	Gamma-aminobutyric acid receptor subunit gamma-2	1	0.49435
DB00594	Amiloride	SCNN1G	P51170	Amiloride-sensitive sodium channel subunit gamma	1	0.49428
DB01595	Nitrazepam	GLRA2	P23416	Glycine receptor subunit alpha-2	0	0.49251
DB01068	Clonazepam	GABRA1	P14867	Gamma-aminobutyric acid receptor subunit alpha-1	1	0.49245
DB06216	Asenapine	ADRA2A	P08913	Alpha-2A adrenergic receptor	1	0.49218
DB01558	Bromazepam	GABRD	O14764	Gamma-aminobutyric acid receptor subunit delta	1	0.49215
DB00630	Alendronic acid	PTGS2	P35354	Prostaglandin G/H synthase 2	0	0.4916
DB00477	Chlorpromazine	ADRA1A	P35348	Alpha-1A adrenergic receptor	1	0.49144
DB01558	Bromazepam	GABRG2	P18507	Gamma-aminobutyric acid receptor subunit gamma-2	1	0.49098
DB01224	Quetiapine	HTR1D	P28221	5-hydroxytryptamine receptor 1D	1	0.49033
DB00404	Alprazolam	GABRA1	P14867	Gamma-aminobutyric acid receptor subunit alpha-1	1	0.49026
DB00335	Atenolol	ADRA2A	P08913	Alpha-2A adrenergic receptor	0	0.49021
DB00734	Risperidone	ADRA2C	P18825	Alpha-2C adrenergic receptor	1	0.49009
DB00363	Clozapine	DRD3	P35462	D(3) dopamine receptor	1	0.49003
DB00843	Donepezil	BCHE	P06276	Cholinesterase	0	0.48971
DB00206	Reserpine	ADRA1A	P35348	Alpha-1A adrenergic receptor	0	0.48914
DB00734	Risperidone	CHRM4	P08173	Muscarinic acetylcholine receptor M4	0	0.48805
DB00248	Cabergoline	DRD3	P35462	D(3) dopamine receptor	1	0.48787
DB00843	Donepezil	ACHE	P22303	Acetylcholinesterase	1	0.48757
DB00187	Esmolol	ADRB1	P08588	Beta-1 adrenergic receptor	1	0.48722
DB00543	Amoxapine	CHRM1	P11229	Muscarinic acetylcholine receptor M1	1	0.48669
DB00363	Clozapine	HTR2A	P28223	5-hydroxytryptamine receptor 2A	1	0.48607
DB00630	Alendronic acid	PTGS1	P23219	Prostaglandin G/H synthase 1	0	0.48597
DB00590	Doxazosin	ADRA1A	P35348	Alpha-1A adrenergic receptor	1	0.48539
DB00191	Phentermine	SLC6A3	Q01959	Sodium-dependent dopamine transporter	1	0.48519
DB00690	Flurazepam	GLRA2	P23416	Glycine receptor subunit alpha-2	0	0.48486
DB01162	Terazosin	CXCR1	P25024	C-X-C chemokine receptor type 1	0	0.48477
DB00246	Ziprasidone	HRH2	P25021	Histamine H2 receptor	0	0.48473
DB00668	Epinephrine	ADRA2A	P08913	Alpha-2A adrenergic receptor	1	0.48466
DB00620	Triamcinolone	NR3C1	P04150	Glucocorticoid receptor	1	0.48447
DB00248	Cabergoline	ADRA2B	P18089	Alpha-2B adrenergic receptor	1	0.48443
DB01200	Bromocriptine	ADRA2B	P18089	Alpha-2B adrenergic receptor	1	0.48427
DB00668	Epinephrine	ADRB1	P08588	Beta-1 adrenergic receptor	1	0.4841
DB00334	Olanzapine	CHRM1	P11229	Muscarinic acetylcholine receptor M1	1	0.48388
DB01149	Nefazodone	ADRA1A	P35348	Alpha-1A adrenergic receptor	1	0.48385
DB00571	Propranolol	ADRB1	P08588	Beta-1 adrenergic receptor	1	0.48352
DB00571	Propranolol	ADRB2	P07550	Beta-2 adrenergic receptor	1	0.48349
DB00612	Bisoprolol	ADRB1	P08588	Beta-1 adrenergic receptor	1	0.483
DB00704	Naltrexone	OPRM1	P35372	Mu-type opioid receptor	1	0.48257
DB01105	Sibutramine	SLC6A4	P31645	Sodium-dependent serotonin transporter	1	0.48218
DB00186	Lorazepam	GABRD	O14764	Gamma-aminobutyric acid receptor subunit delta	1	0.48211
DB00829	Diazepam	GABRG3	Q99928	Gamma-aminobutyric acid receptor subunit gamma-3	1	0.48193
DB01224	Quetiapine	CHRM1	P11229	Muscarinic acetylcholine receptor M1	1	0.48165
DB00679	Thioridazine	DRD2	P14416	D(2) dopamine receptor	1	0.48109
DB00795	Sulfasalazine	PTGS1	P23219	Prostaglandin G/H synthase 1	1	0.48091
DB00714	Apomorphine	ADRA2C	P18825	Alpha-2C adrenergic receptor	1	0.48024
DB00540	Nortriptyline	ADRA1A	P35348	Alpha-1A adrenergic receptor	1	0.48004
DB01142	Doxepin	ADRA1D	P25100	Alpha-1D adrenergic receptor	1	0.4797
DB01186	Pergolide	DRD4	P21917	D(4) dopamine receptor	1	0.47917
DB00543	Amoxapine	CHRM5	P08912	Muscarinic acetylcholine receptor M5	0	0.47906
DB00246	Ziprasidone	ADRB1	P08588	Beta-1 adrenergic receptor	0	0.47867
DB01151	Desipramine	ADRA1A	P35348	Alpha-1A adrenergic receptor	1	0.47856
DB01224	Quetiapine	HTR1B	P28222	5-hydroxytryptamine receptor 1B	1	0.47813
DB00413	Pramipexole	HTR2A	P28223	5-hydroxytryptamine receptor 2A	1	0.47783
DB01142	Doxepin	ADRA1B	P35368	Alpha-1B adrenergic receptor	1	0.47644
DB00264	Metoprolol	ADRB1	P08588	Beta-1 adrenergic receptor	1	0.47605
DB06216	Asenapine	ADRA2B	P18089	Alpha-2B adrenergic receptor	1	0.47593
DB00897	Triazolam	GABRD	O14764	Gamma-aminobutyric acid receptor subunit delta	1	0.47561
DB01064	Isoprenaline	ADRB1	P08588	Beta-1 adrenergic receptor	1	0.47333
DB00795	Sulfasalazine	PTGS2	P35354	Prostaglandin G/H synthase 2	1	0.47269
DB01238	Aripiprazole	ADRA2C	P18825	Alpha-2C adrenergic receptor	1	0.47201
DB00187	Esmolol	ADRA2A	P08913	Alpha-2A adrenergic receptor	0	0.47196
DB00363	Clozapine	ADRA2B	P18089	Alpha-2B adrenergic receptor	1	0.47152
DB00543	Amoxapine	CHRM3	P20309	Muscarinic acetylcholine receptor M3	0	0.47121
DB01064	Isoprenaline	ADRA2A	P08913	Alpha-2A adrenergic receptor	0	0.47073
DB00334	Olanzapine	HTR1D	P28221	5-hydroxytryptamine receptor 1D	1	0.47055
DB00829	Diazepam	GABRA1	P14867	Gamma-aminobutyric acid receptor subunit alpha-1	1	0.47054
DB01224	Quetiapine	CHRM5	P08912	Muscarinic acetylcholine receptor M5	1	0.47046
DB01203	Nadolol	ADRA2A	P08913	Alpha-2A adrenergic receptor	0	0.47031
DB00413	Pramipexole	DRD2	P14416	D(2) dopamine receptor	1	0.46939
DB00656	Trazodone	HTR1D	P28221	5-hydroxytryptamine receptor 1D	0	0.46836
DB01236	Sevoflurane	MT-ND1	P03886	NADH-ubiquinone oxidoreductase chain 1	1	0.46744
DB00477	Chlorpromazine	DRD2	P14416	D(2) dopamine receptor	1	0.46679
DB00388	Phenylephrine	ADRA1A	P35348	Alpha-1A adrenergic receptor	1	0.46643
DB06216	Asenapine	HTR1D	P28221	5-hydroxytryptamine receptor 1D	0	0.46628
DB00334	Olanzapine	CHRM5	P08912	Muscarinic acetylcholine receptor M5	1	0.46572
DB00418	Secobarbital	GABRA1	P14867	Gamma-aminobutyric acid receptor subunit alpha-1	1	0.46568
DB00897	Triazolam	GABRA1	P14867	Gamma-aminobutyric acid receptor subunit alpha-1	1	0.46475
DB00656	Trazodone	HTR1B	P28222	5-hydroxytryptamine receptor 1B	0	0.46427
DB00268	Ropinirole	ADRA2B	P18089	Alpha-2B adrenergic receptor	1	0.46367
DB00376	Trihexyphenidyl	CHRM3	P20309	Muscarinic acetylcholine receptor M3	1	0.46282
DB01577	Methamphetamine	SLC6A2	P23975	Sodium-dependent noradrenaline transporter	1	0.46262
DB01149	Nefazodone	SLC6A4	P31645	Sodium-dependent serotonin transporter	1	0.46239
DB01224	Quetiapine	CHRM4	P08173	Muscarinic acetylcholine receptor M4	1	0.46219
DB01356	Lithium	IMPA1	P29218	Inositol monophosphatase 1	1	0.462
DB01203	Nadolol	ADRB2	P07550	Beta-2 adrenergic receptor	1	0.46177
DB00829	Diazepam	GABRA4	P48169	Gamma-aminobutyric acid receptor subunit alpha-4	0	0.46125
DB01186	Pergolide	HTR1F	P30939	5-hydroxytryptamine receptor 1F	0	0.46103
DB00334	Olanzapine	CHRM3	P20309	Muscarinic acetylcholine receptor M3	1	0.46099
DB00734	Risperidone	HTR2A	P28223	5-hydroxytryptamine receptor 2A	1	0.4609
DB00674	Galantamine	CHRNA1	P02708	Acetylcholine receptor subunit alpha	1	0.46074
DB06216	Asenapine	ADRB1	P08588	Beta-1 adrenergic receptor	1	0.46073
DB01367	Rasagiline	MAOB	P27338	Amine oxidase [flavin-containing] B	1	0.46061
DB01242	Clomipramine	ADRA1A	P35348	Alpha-1A adrenergic receptor	0	0.46054
DB00899	Remifentanil	OPRD1	P41143	Delta-type opioid receptor	1	0.46012
DB00413	Pramipexole	DRD4	P21917	D(4) dopamine receptor	1	0.46003
DB00612	Bisoprolol	ADRA2A	P08913	Alpha-2A adrenergic receptor	0	0.46001
DB01356	Lithium	IMPA2	O14732	Inositol monophosphatase 2	1	0.45999
DB00575	Clonidine	ADRA2A	P08913	Alpha-2A adrenergic receptor	1	0.4595
DB00349	Clobazam	GABRA1	P14867	Gamma-aminobutyric acid receptor subunit alpha-1	1	0.45922
DB01186	Pergolide	ADRA1A	P35348	Alpha-1A adrenergic receptor	1	0.4592
DB00829	Diazepam	GABRA3	P34903	Gamma-aminobutyric acid receptor subunit alpha-3	1	0.45865
DB00937	Diethylpropion	SLC6A2	P23975	Sodium-dependent noradrenaline transporter	1	0.45858
DB01068	Clonazepam	GABRG2	P18507	Gamma-aminobutyric acid receptor subunit gamma-2	1	0.45821
DB01205	Flumazenil	GABRG2	P18507	Gamma-aminobutyric acid receptor subunit gamma-2	1	0.45772
DB01242	Clomipramine	CHRM1	P11229	Muscarinic acetylcholine receptor M1	0	0.45769
DB00334	Olanzapine	HTR1B	P28222	5-hydroxytryptamine receptor 1B	1	0.45753
DB00734	Risperidone	HTR1D	P28221	5-hydroxytryptamine receptor 1D	1	0.45746
DB00905	Bimatoprost	PTGER1	P34995	Prostaglandin E2 receptor EP1 subtype	1	0.45654
DB00904	Ondansetron	HTR1A	P08908	5-hydroxytryptamine receptor 1A	1	0.45635
DB00836	Loperamide	OPRM1	P35372	Mu-type opioid receptor	1	0.45591
DB01224	Quetiapine	CHRM3	P20309	Muscarinic acetylcholine receptor M3	1	0.45573
DB01142	Doxepin	HTR2A	P28223	5-hydroxytryptamine receptor 2A	1	0.45484
DB00321	Amitriptyline	ADRA1D	P25100	Alpha-1D adrenergic receptor	1	0.45473
DB00714	Apomorphine	ADRA2B	P18089	Alpha-2B adrenergic receptor	1	0.45464
DB00363	Clozapine	ADRA1D	P25100	Alpha-1D adrenergic receptor	0	0.45435
DB00321	Amitriptyline	ADRA1B	P35368	Alpha-1B adrenergic receptor	0	0.45302
DB00349	Clobazam	GABRD	O14764	Gamma-aminobutyric acid receptor subunit delta	1	0.45294
DB00285	Venlafaxine	SLC6A3	Q01959	Sodium-dependent dopamine transporter	1	0.45287
DB01062	Oxybutynin	CHRM1	P11229	Muscarinic acetylcholine receptor M1	1	0.45279
DB06216	Asenapine	HTR1B	P28222	5-hydroxytryptamine receptor 1B	1	0.45256
DB00654	Latanoprost	PTGER1	P34995	Prostaglandin E2 receptor EP1 subtype	0	0.45248
DB01142	Doxepin	SLC6A2	P23975	Sodium-dependent noradrenaline transporter	1	0.45244
DB00937	Diethylpropion	SLC6A3	Q01959	Sodium-dependent dopamine transporter	1	0.45234
DB00571	Propranolol	ADRA2A	P08913	Alpha-2A adrenergic receptor	0	0.45204
DB01185	Fluoxymesterone	AR	P10275	Androgen receptor	1	0.45201
DB00264	Metoprolol	ADRA2A	P08913	Alpha-2A adrenergic receptor	0	0.45169
DB00191	Phentermine	SLC6A1	P30531	Sodium- and chloride-dependent GABA transporter 1	0	0.45117
DB00376	Trihexyphenidyl	CHRM1	P11229	Muscarinic acetylcholine receptor M1	1	0.45116
DB00384	Triamterene	SCNN1A	P37088	Amiloride-sensitive sodium channel subunit alpha	1	0.4506
DB01200	Bromocriptine	DRD2	P14416	D(2) dopamine receptor	1	0.45019
DB01193	Acebutolol	ADRB1	P08588	Beta-1 adrenergic receptor	1	0.44988
DB01062	Oxybutynin	CHRM3	P20309	Muscarinic acetylcholine receptor M3	1	0.44949
DB00829	Diazepam	GABRG2	P18507	Gamma-aminobutyric acid receptor subunit gamma-2	1	0.44943
DB01367	Rasagiline	MAOA	P21397	Amine oxidase [flavin-containing] A	0	0.44933
DB01186	Pergolide	HTR2C	P28335	5-hydroxytryptamine receptor 2C	1	0.44889
DB01194	Brinzolamide	SLC9A1	P19634	Sodium/hydrogen exchanger 1	0	0.44778
DB00850	Perphenazine	DRD2	P14416	D(2) dopamine receptor	1	0.44758
DB01013	Clobetasol propionate	NR3C1	P04150	Glucocorticoid receptor	1	0.44736
DB00312	Pentobarbital	GABRA1	P14867	Gamma-aminobutyric acid receptor subunit alpha-1	1	0.44732
DB01224	Quetiapine	ADRA1A	P35348	Alpha-1A adrenergic receptor	1	0.44684
DB00669	Sumatriptan	HTR1A	P08908	5-hydroxytryptamine receptor 1A	1	0.44635
DB00734	Risperidone	HTR1B	P28222	5-hydroxytryptamine receptor 1B	0	0.44628
DB00264	Metoprolol	ADRB2	P07550	Beta-2 adrenergic receptor	1	0.44602
DB00543	Amoxapine	CHRM4	P08173	Muscarinic acetylcholine receptor M4	0	0.44575
DB01242	Clomipramine	CHRM5	P08912	Muscarinic acetylcholine receptor M5	0	0.44454
DB00547	Desoximetasone	NR3C1	P04150	Glucocorticoid receptor	1	0.44407
DB00334	Olanzapine	CHRM4	P08173	Muscarinic acetylcholine receptor M4	1	0.44332
DB06216	Asenapine	DRD3	P35462	D(3) dopamine receptor	1	0.44294
DB01577	Methamphetamine	SLC6A4	P31645	Sodium-dependent serotonin transporter	1	0.4428
DB00333	Methadone	OPRD1	P41143	Delta-type opioid receptor	1	0.44242
DB00376	Trihexyphenidyl	CHRM5	P08912	Muscarinic acetylcholine receptor M5	1	0.44241
DB00373	Timolol	ADRB2	P07550	Beta-2 adrenergic receptor	1	0.44056
DB01236	Sevoflurane	GABRA1	P14867	Gamma-aminobutyric acid receptor subunit alpha-1	1	0.44032
DB01242	Clomipramine	CHRM3	P20309	Muscarinic acetylcholine receptor M3	0	0.44031
DB00661	Verapamil	CACNA1S	Q13698	Voltage-dependent L-type calcium channel subunit alpha-1S	1	0.4403
DB00656	Trazodone	HTR1A	P08908	5-hydroxytryptamine receptor 1A	1	0.43965
DB00598	Labetalol	ADRB2	P07550	Beta-2 adrenergic receptor	1	0.4396
DB00368	Norepinephrine	ADRA2A	P08913	Alpha-2A adrenergic receptor	1	0.43896
DB00248	Cabergoline	HTR2B	P41595	5-hydroxytryptamine receptor 2B	1	0.43869
DB00413	Pramipexole	HTR2C	P28335	5-hydroxytryptamine receptor 2C	1	0.43869
DB00384	Triamterene	SCNN1D	P51172	Amiloride-sensitive sodium channel subunit delta	1	0.43866
DB00368	Norepinephrine	ADRB1	P08588	Beta-1 adrenergic receptor	1	0.43811
DB00268	Ropinirole	DRD3	P35462	D(3) dopamine receptor	1	0.43742
DB01205	Flumazenil	GABRG1	Q8N1C3	Gamma-aminobutyric acid receptor subunit gamma-1	0	0.43739
DB00363	Clozapine	HTR1F	P30939	5-hydroxytryptamine receptor 1F	0	0.43738
DB01142	Doxepin	SLC6A4	P31645	Sodium-dependent serotonin transporter	1	0.43707
DB00191	Phentermine	MAOB	P27338	Amine oxidase [flavin-containing] B	1	0.43702
DB01242	Clomipramine	CHRM4	P08173	Muscarinic acetylcholine receptor M4	0	0.43676
DB06216	Asenapine	HTR2B	P41595	5-hydroxytryptamine receptor 2B	1	0.43674
DB00363	Clozapine	ADRA1B	P35368	Alpha-1B adrenergic receptor	1	0.43666
DB00193	Tramadol	SLC6A2	P23975	Sodium-dependent noradrenaline transporter	1	0.4359
DB01200	Bromocriptine	DRD3	P35462	D(3) dopamine receptor	1	0.43528
DB00288	Amcinonide	NR3C1	P04150	Glucocorticoid receptor	1	0.43489
DB00714	Apomorphine	HTR1D	P28221	5-hydroxytryptamine receptor 1D	1	0.43397
DB01224	Quetiapine	ADRA2C	P18825	Alpha-2C adrenergic receptor	1	0.43391
DB01194	Brinzolamide	CA4	P22748	Carbonic anhydrase 4	1	0.43387
DB00674	Galantamine	CHRNA4	P43681	Neuronal acetylcholine receptor subunit alpha-4	1	0.43366
DB00959	Methylprednisolone	NR3C1	P04150	Glucocorticoid receptor	1	0.43241
DB01174	Phenobarbital	GABRA3	P34903	Gamma-aminobutyric acid receptor subunit alpha-3	1	0.43222
DB00476	Duloxetine	SLC6A2	P23975	Sodium-dependent noradrenaline transporter	1	0.43218
DB00674	Galantamine	CHRNA2	Q15822	Neuronal acetylcholine receptor subunit alpha-2	1	0.43208
DB00654	Latanoprost	PTGFR	P43088	Prostaglandin F2-alpha receptor	1	0.43189
DB00905	Bimatoprost	PTGFR	P43088	Prostaglandin F2-alpha receptor	1	0.43134
DB00575	Clonidine	ADRB1	P08588	Beta-1 adrenergic receptor	0	0.43122
DB00231	Temazepam	GLRA2	P23416	Glycine receptor subunit alpha-2	0	0.43086
DB01186	Pergolide	HTR7	P34969	5-hydroxytryptamine receptor 7	0	0.43083
DB01577	Methamphetamine	SLC6A3	Q01959	Sodium-dependent dopamine transporter	1	0.43073
DB01238	Aripiprazole	DRD3	P35462	D(3) dopamine receptor	1	0.43028
DB00246	Ziprasidone	CALY	Q9NYX4	Neuron-specific vesicular protein calcyon	0	0.43008
DB00543	Amoxapine	SLC6A2	P23975	Sodium-dependent noradrenaline transporter	1	0.42967
DB00191	Phentermine	MAOA	P21397	Amine oxidase [flavin-containing] A	1	0.42957
DB00622	Nicardipine	CHRM3	P20309	Muscarinic acetylcholine receptor M3	1	0.42935
DB01200	Bromocriptine	ADRA1D	P25100	Alpha-1D adrenergic receptor	1	0.42907
DB00708	Sufentanil	OPRK1	P41145	Kappa-type opioid receptor	1	0.42889
DB00268	Ropinirole	HTR2B	P41595	5-hydroxytryptamine receptor 2B	1	0.42883
DB01174	Phenobarbital	GABRA4	P48169	Gamma-aminobutyric acid receptor subunit alpha-4	1	0.4288
DB00320	Dihydroergotamine	HTR1A	P08908	5-hydroxytryptamine receptor 1A	0	0.42877
DB01205	Flumazenil	GABRA3	P34903	Gamma-aminobutyric acid receptor subunit alpha-3	0	0.42873
DB00714	Apomorphine	ADRA2A	P08913	Alpha-2A adrenergic receptor	1	0.42826
DB01215	Estazolam	GLRA2	P23416	Glycine receptor subunit alpha-2	0	0.4275
DB00494	Entacapone	ADRA2A	P08913	Alpha-2A adrenergic receptor	0	0.42727
DB01224	Quetiapine	HTR2A	P28223	5-hydroxytryptamine receptor 2A	1	0.42721
DB01205	Flumazenil	GABRA4	P48169	Gamma-aminobutyric acid receptor subunit alpha-4	0	0.42721
DB00193	Tramadol	SLC6A4	P31645	Sodium-dependent serotonin transporter	1	0.42712
DB01238	Aripiprazole	ADRA2B	P18089	Alpha-2B adrenergic receptor	1	0.42702
DB00979	Cyclopentolate	CHRM3	P20309	Muscarinic acetylcholine receptor M3	0	0.42701
DB00363	Clozapine	DRD2	P14416	D(2) dopamine receptor	1	0.42679
DB00813	Fentanyl	OPRD1	P41143	Delta-type opioid receptor	1	0.42676
DB01205	Flumazenil	GABRG3	Q99928	Gamma-aminobutyric acid receptor subunit gamma-3	0	0.42671
DB00714	Apomorphine	HTR1B	P28222	5-hydroxytryptamine receptor 1B	1	0.42647
DB06216	Asenapine	HTR1A	P08908	5-hydroxytryptamine receptor 1A	1	0.42624
DB01149	Nefazodone	SLC6A1	P30531	Sodium- and chloride-dependent GABA transporter 1	0	0.42582
DB00454	Pethidine	OPRD1	P41143	Delta-type opioid receptor	0	0.42577
DB01200	Bromocriptine	ADRA1B	P35368	Alpha-1B adrenergic receptor	1	0.42565
DB00960	Pindolol	HTR1B	P28222	5-hydroxytryptamine receptor 1B	1	0.42549
DB00753	Isoflurane	GABRA1	P14867	Gamma-aminobutyric acid receptor subunit alpha-1	1	0.42524
DB00836	Loperamide	OPRK1	P41145	Kappa-type opioid receptor	1	0.42521
DB00195	Betaxolol	ADRB1	P08588	Beta-1 adrenergic receptor	1	0.42514
DB00782	Propantheline	CHRM3	P20309	Muscarinic acetylcholine receptor M3	0	0.42479
DB00696	Ergotamine	HTR1A	P08908	5-hydroxytryptamine receptor 1A	0	0.4247
DB00907	Cocaine	SLC6A2	P23975	Sodium-dependent noradrenaline transporter	1	0.42404
DB00594	Amiloride	SCNN1A	P37088	Amiloride-sensitive sodium channel subunit alpha	1	0.42333
DB00210	Adapalene	RXRB	P28702	Retinoic acid receptor RXR-beta	1	0.4232
DB00622	Nicardipine	CHRM1	P11229	Muscarinic acetylcholine receptor M1	1	0.42273
DB01193	Acebutolol	ADRA2A	P08913	Alpha-2A adrenergic receptor	0	0.42232
DB00960	Pindolol	HTR1D	P28221	5-hydroxytryptamine receptor 1D	0	0.42232
DB00692	Phentolamine	ADRA1A	P35348	Alpha-1A adrenergic receptor	1	0.42194
DB00195	Betaxolol	ADRA2A	P08913	Alpha-2A adrenergic receptor	0	0.42148
DB00268	Ropinirole	HTR2A	P28223	5-hydroxytryptamine receptor 2A	1	0.42146
DB00413	Pramipexole	DRD1	P21728	D(1A) dopamine receptor	1	0.42124
DB01224	Quetiapine	HTR1A	P08908	5-hydroxytryptamine receptor 1A	1	0.42121
DB01068	Clonazepam	GABRD	O14764	Gamma-aminobutyric acid receptor subunit delta	1	0.42112
DB01105	Sibutramine	SLC6A1	P30531	Sodium- and chloride-dependent GABA transporter 1	0	0.42088
DB01242	Clomipramine	SLC6A2	P23975	Sodium-dependent noradrenaline transporter	1	0.42075
DB00672	Chlorpropamide	KCNJ11	Q14654	ATP-sensitive inward rectifier potassium channel 11	0	0.41954
DB01136	Carvedilol	ADRB1	P08588	Beta-1 adrenergic receptor	1	0.41946
DB00782	Propantheline	CHRM1	P11229	Muscarinic acetylcholine receptor M1	1	0.41913
DB01236	Sevoflurane	DRD4	P21917	D(4) dopamine receptor	0	0.41895
DB01234	Dexamethasone	NR3C1	P04150	Glucocorticoid receptor	1	0.41869
DB01043	Memantine	GRIN3A	Q8TCU5	Glutamate receptor ionotropic, NMDA 3A	1	0.41839
DB00794	Primidone	DRD4	P21917	D(4) dopamine receptor	0	0.41816
DB00413	Pramipexole	HTR7	P34969	5-hydroxytryptamine receptor 7	0	0.41769
DB00413	Pramipexole	HTR1F	P30939	5-hydroxytryptamine receptor 1F	0	0.4168
DB00909	Zonisamide	CA3	P07451	Carbonic anhydrase 3	1	0.41645
DB01242	Clomipramine	HTR2A	P28223	5-hydroxytryptamine receptor 2A	1	0.41638
DB00831	Trifluoperazine	DRD2	P14416	D(2) dopamine receptor	1	0.41598
DB01242	Clomipramine	SLC6A4	P31645	Sodium-dependent serotonin transporter	1	0.41593
DB06710	Methyltestosterone	AR	P10275	Androgen receptor	1	0.4157
DB01062	Oxybutynin	CHRM5	P08912	Muscarinic acetylcholine receptor M5	0	0.4154
DB00734	Risperidone	ADRA2B	P18089	Alpha-2B adrenergic receptor	1	0.4152
DB00248	Cabergoline	HTR2A	P28223	5-hydroxytryptamine receptor 2A	1	0.41518
DB00708	Sufentanil	OPRM1	P35372	Mu-type opioid receptor	1	0.41509
DB00268	Ropinirole	DRD4	P21917	D(4) dopamine receptor	1	0.415
DB00661	Verapamil	CACNA1D	Q01668	Voltage-dependent L-type calcium channel subunit alpha-1D	1	0.4149
DB00370	Mirtazapine	ADRA2C	P18825	Alpha-2C adrenergic receptor	0	0.41489
DB00672	Chlorpropamide	ABCC8	Q09428	ATP-binding cassette sub-family C member 8	1	0.41487
DB00623	Fluphenazine	DRD2	P14416	D(2) dopamine receptor	1	0.41383
DB00363	Clozapine	HTR2C	P28335	5-hydroxytryptamine receptor 2C	1	0.41339
DB00860	Prednisolone	NR3C1	P04150	Glucocorticoid receptor	1	0.41325
DB00474	Methohexital	GABRA1	P14867	Gamma-aminobutyric acid receptor subunit alpha-1	1	0.41308
DB00472	Fluoxetine	SLC6A2	P23975	Sodium-dependent noradrenaline transporter	0	0.41304
DB00937	Diethylpropion	SLC6A4	P31645	Sodium-dependent serotonin transporter	0	0.413
DB00594	Amiloride	SCNN1D	P51172	Amiloride-sensitive sodium channel subunit delta	1	0.41294
DB00734	Risperidone	HTR1A	P08908	5-hydroxytryptamine receptor 1A	1	0.41269
DB01623	Thiothixene	DRD2	P14416	D(2) dopamine receptor	1	0.41262
DB00979	Cyclopentolate	CHRM5	P08912	Muscarinic acetylcholine receptor M5	0	0.41122
DB00809	Tropicamide	CHRM3	P20309	Muscarinic acetylcholine receptor M3	1	0.41006
DB00734	Risperidone	ADRA1A	P35348	Alpha-1A adrenergic receptor	1	0.40975
DB00809	Tropicamide	CHRM1	P11229	Muscarinic acetylcholine receptor M1	1	0.40949
DB00543	Amoxapine	SLC6A4	P31645	Sodium-dependent serotonin transporter	1	0.40871
DB00622	Nicardipine	CHRM5	P08912	Muscarinic acetylcholine receptor M5	1	0.40866
DB00612	Bisoprolol	ADRB2	P07550	Beta-2 adrenergic receptor	1	0.40753
DB00458	Imipramine	ADRA1B	P35368	Alpha-1B adrenergic receptor	0	0.40745
DB00656	Trazodone	ADRA2A	P08913	Alpha-2A adrenergic receptor	1	0.40681
DB00334	Olanzapine	HTR1A	P08908	5-hydroxytryptamine receptor 1A	1	0.40627
DB00494	Entacapone	ADRB1	P08588	Beta-1 adrenergic receptor	0	0.40592
DB01194	Brinzolamide	CA3	P07451	Carbonic anhydrase 3	0	0.4055
DB01043	Memantine	GRIN2B	Q13224	Glutamate receptor ionotropic, NMDA 2B	1	0.40541
DB00979	Cyclopentolate	CHRM1	P11229	Muscarinic acetylcholine receptor M1	1	0.40533
DB01186	Pergolide	DRD2	P14416	D(2) dopamine receptor	1	0.40397
DB00782	Propantheline	CHRM5	P08912	Muscarinic acetylcholine receptor M5	0	0.40322
DB00289	Atomoxetine	SLC6A2	P23975	Sodium-dependent noradrenaline transporter	1	0.40316
DB00280	Disopyramide	CHRM3	P20309	Muscarinic acetylcholine receptor M3	1	0.40247
DB01224	Quetiapine	DRD3	P35462	D(3) dopamine receptor	1	0.40243
DB00683	Midazolam	GLRA2	P23416	Glycine receptor subunit alpha-2	0	0.40231
DB00248	Cabergoline	DRD2	P14416	D(2) dopamine receptor	1	0.40201
DB00960	Pindolol	HTR1A	P08908	5-hydroxytryptamine receptor 1A	1	0.4014
DB01142	Doxepin	ADRA2C	P18825	Alpha-2C adrenergic receptor	1	0.4009
DB01193	Acebutolol	ADRB2	P07550	Beta-2 adrenergic receptor	1	0.40063
DB00842	Oxazepam	GLRA2	P23416	Glycine receptor subunit alpha-2	0	0.40061
DB00591	Fluocinolone Acetonide	NR3C1	P04150	Glucocorticoid receptor	1	0.40012
DB00622	Nicardipine	ADRA1D	P25100	Alpha-1D adrenergic receptor	1	0.40002
DB00334	Olanzapine	ADRA2C	P18825	Alpha-2C adrenergic receptor	1	0.39993
DB00918	Almotriptan	HTR1B	P28222	5-hydroxytryptamine receptor 1B	1	0.39928
DB00656	Trazodone	ADRB1	P08588	Beta-1 adrenergic receptor	0	0.39912
DB01200	Bromocriptine	HTR2B	P41595	5-hydroxytryptamine receptor 2B	1	0.39904
DB00458	Imipramine	ADRA1D	P25100	Alpha-1D adrenergic receptor	1	0.39889
DB00496	Darifenacin	CHRM2	P08172	Muscarinic acetylcholine receptor M2	1	0.39875
DB00280	Disopyramide	CHRM1	P11229	Muscarinic acetylcholine receptor M1	1	0.39872
DB01151	Desipramine	CHRM2	P08172	Muscarinic acetylcholine receptor M2	1	0.39842
DB00829	Diazepam	GABRD	O14764	Gamma-aminobutyric acid receptor subunit delta	1	0.39828
DB00918	Almotriptan	HTR1D	P28221	5-hydroxytryptamine receptor 1D	1	0.39825
DB01186	Pergolide	DRD5	P21918	D(1B) dopamine receptor	1	0.3981
DB00521	Carteolol	ADRB2	P07550	Beta-2 adrenergic receptor	1	0.39782
DB00472	Fluoxetine	SLC6A4	P31645	Sodium-dependent serotonin transporter	1	0.39776
DB00476	Duloxetine	SLC6A4	P31645	Sodium-dependent serotonin transporter	1	0.39769
DB01136	Carvedilol	ADRA2A	P08913	Alpha-2A adrenergic receptor	0	0.39647
DB00809	Tropicamide	CHRM5	P08912	Muscarinic acetylcholine receptor M5	0	0.39615
DB06216	Asenapine	HTR7	P34969	5-hydroxytryptamine receptor 7	1	0.39614
DB01254	Dasatinib	KIT	P10721	Mast/stem cell growth factor receptor Kit	1	0.39599
DB00363	Clozapine	GLRA2	P23416	Glycine receptor subunit alpha-2	0	0.39592
DB01577	Methamphetamine	MAOB	P27338	Amine oxidase [flavin-containing] B	1	0.39572
DB00603	Medroxyprogesterone acetate	ESR1	P03372	Estrogen receptor	1	0.39562
DB00482	Celecoxib	PTGS2	P35354	Prostaglandin G/H synthase 2	1	0.39533
DB00363	Clozapine	HRH2	P25021	Histamine H2 receptor	0	0.39498
DB00370	Mirtazapine	ADRA2B	P18089	Alpha-2B adrenergic receptor	0	0.39489
DB01174	Phenobarbital	GRIA1	P42261	Glutamate receptor 1	0	0.39472
DB00376	Trihexyphenidyl	CHRM4	P08173	Muscarinic acetylcholine receptor M4	1	0.39353
DB01036	Tolterodine	CHRM2	P08172	Muscarinic acetylcholine receptor M2	1	0.39337
DB04844	Tetrabenazine	HTR1D	P28221	5-hydroxytryptamine receptor 1D	0	0.39283
DB00794	Primidone	GABRA3	P34903	Gamma-aminobutyric acid receptor subunit alpha-3	1	0.39226
DB01623	Thiothixene	HTR2A	P28223	5-hydroxytryptamine receptor 2A	1	0.392
DB00571	Propranolol	HTR1B	P28222	5-hydroxytryptamine receptor 1B	1	0.39178
DB01149	Nefazodone	SLC6A3	Q01959	Sodium-dependent dopamine transporter	1	0.39167
DB00482	Celecoxib	PTGS1	P23219	Prostaglandin G/H synthase 1	0	0.39155
DB00909	Zonisamide	SCN2A	Q99250	Sodium channel protein type 2 subunit alpha	1	0.39118
DB00248	Cabergoline	DRD4	P21917	D(4) dopamine receptor	1	0.39098
DB00674	Galantamine	CHRNB2	P17787	Neuronal acetylcholine receptor subunit beta-2	1	0.39084
DB00363	Clozapine	ADRA2A	P08913	Alpha-2A adrenergic receptor	1	0.38982
DB00794	Primidone	GABRA4	P48169	Gamma-aminobutyric acid receptor subunit alpha-4	1	0.38978
DB00571	Propranolol	HTR1D	P28221	5-hydroxytryptamine receptor 1D	0	0.38966
DB00246	Ziprasidone	CHRM1	P11229	Muscarinic acetylcholine receptor M1	1	0.38908
DB06216	Asenapine	HTR2A	P28223	5-hydroxytryptamine receptor 2A	1	0.38839
DB00714	Apomorphine	ADRB1	P08588	Beta-1 adrenergic receptor	0	0.38813
DB01186	Pergolide	ADRA1D	P25100	Alpha-1D adrenergic receptor	1	0.38758
DB00675	Tamoxifen	ESR1	P03372	Estrogen receptor	1	0.38736
DB00193	Tramadol	SLC6A1	P30531	Sodium- and chloride-dependent GABA transporter 1	0	0.38728
DB00907	Cocaine	SLC6A4	P31645	Sodium-dependent serotonin transporter	1	0.38721
DB00289	Atomoxetine	SLC6A4	P31645	Sodium-dependent serotonin transporter	1	0.3869
DB01623	Thiothixene	DRD1	P21728	D(1A) dopamine receptor	1	0.3868
DB04844	Tetrabenazine	HTR1B	P28222	5-hydroxytryptamine receptor 1B	0	0.38666
DB00346	Alfuzosin	CXCR1	P25024	C-X-C chemokine receptor type 1	0	0.38649
DB00246	Ziprasidone	CHRM4	P08173	Muscarinic acetylcholine receptor M4	1	0.38618
DB01142	Doxepin	SLC6A1	P30531	Sodium- and chloride-dependent GABA transporter 1	0	0.38608
DB00370	Mirtazapine	ADRA2A	P08913	Alpha-2A adrenergic receptor	1	0.38585
DB00248	Cabergoline	HTR7	P34969	5-hydroxytryptamine receptor 7	1	0.38584
DB00598	Labetalol	ADRA1A	P35348	Alpha-1A adrenergic receptor	1	0.38583
DB00363	Clozapine	HTR2B	P41595	5-hydroxytryptamine receptor 2B	0	0.38579
DB01577	Methamphetamine	MAOA	P21397	Amine oxidase [flavin-containing] A	1	0.38546
DB00475	Chlordiazepoxide	GLRA2	P23416	Glycine receptor subunit alpha-2	0	0.38531
DB00321	Amitriptyline	HTR2A	P28223	5-hydroxytryptamine receptor 2A	1	0.38514
DB01186	Pergolide	ADRA1B	P35368	Alpha-1B adrenergic receptor	1	0.38482
DB00714	Apomorphine	DRD3	P35462	D(3) dopamine receptor	1	0.38479
DB00346	Alfuzosin	ADRA1B	P35368	Alpha-1B adrenergic receptor	1	0.38437
DB00268	Ropinirole	DRD5	P21918	D(1B) dopamine receptor	1	0.38419
DB00714	Apomorphine	HTR1A	P08908	5-hydroxytryptamine receptor 1A	1	0.38306
DB00481	Raloxifene	ESR1	P03372	Estrogen receptor	1	0.38304
DB00413	Pramipexole	DRD5	P21918	D(1B) dopamine receptor	1	0.3829
DB00211	Midodrine	ADRA1B	P35368	Alpha-1B adrenergic receptor	1	0.38273
DB00211	Midodrine	ADRA1D	P25100	Alpha-1D adrenergic receptor	0	0.38261
DB00248	Cabergoline	HTR2C	P28335	5-hydroxytryptamine receptor 2C	1	0.38248
DB00490	Buspirone	HTR1B	P28222	5-hydroxytryptamine receptor 1B	0	0.38245
DB00334	Olanzapine	HTR2A	P28223	5-hydroxytryptamine receptor 2A	1	0.38242
DB01558	Bromazepam	GLRA2	P23416	Glycine receptor subunit alpha-2	0	0.38224
DB01205	Flumazenil	GABRB2	P47870	Gamma-aminobutyric acid receptor subunit beta-2	0	0.38213
DB00490	Buspirone	HTR1D	P28221	5-hydroxytryptamine receptor 1D	0	0.38178
DB00346	Alfuzosin	ADRA1D	P25100	Alpha-1D adrenergic receptor	1	0.38166
DB06216	Asenapine	HTR1F	P30939	5-hydroxytryptamine receptor 1F	0	0.38144
DB01238	Aripiprazole	HTR2B	P41595	5-hydroxytryptamine receptor 2B	0	0.38125
DB00162	Vitamin A	LRAT	O95237	Lecithin retinol acyltransferase	1	0.38084
DB01205	Flumazenil	GABRR1	P24046	Gamma-aminobutyric acid receptor subunit rho-1	0	0.38065
DB00477	Chlorpromazine	DRD1	P21728	D(1A) dopamine receptor	1	0.38039
DB00246	Ziprasidone	HTR6	P50406	5-hydroxytryptamine receptor 6	1	0.38034
DB00835	Brompheniramine	CHRM3	P20309	Muscarinic acetylcholine receptor M3	1	0.3801
DB01224	Quetiapine	DRD2	P14416	D(2) dopamine receptor	1	0.37979
DB00734	Risperidone	DRD4	P21917	D(4) dopamine receptor	1	0.37934
DB01200	Bromocriptine	HTR2C	P28335	5-hydroxytryptamine receptor 2C	1	0.37924
DB00543	Amoxapine	ADRA1A	P35348	Alpha-1A adrenergic receptor	1	0.37923
DB00280	Disopyramide	CHRM5	P08912	Muscarinic acetylcholine receptor M5	0	0.37918
DB00333	Methadone	OPRM1	P35372	Mu-type opioid receptor	1	0.37915
DB01174	Phenobarbital	GRIK2	Q13002	Glutamate receptor ionotropic, kainate 2	1	0.37846
DB00909	Zonisamide	CA4	P22748	Carbonic anhydrase 4	1	0.37823
DB00715	Paroxetine	SLC6A2	P23975	Sodium-dependent noradrenaline transporter	1	0.37764
DB00344	Protriptyline	SLC6A2	P23975	Sodium-dependent noradrenaline transporter	1	0.37742
DB00333	Methadone	OPRK1	P41145	Kappa-type opioid receptor	0	0.37686
DB00668	Epinephrine	ADRB2	P07550	Beta-2 adrenergic receptor	1	0.37678
DB01205	Flumazenil	GABRB1	P18505	Gamma-aminobutyric acid receptor subunit beta-1	0	0.37661
DB00321	Amitriptyline	CXCR1	P25024	C-X-C chemokine receptor type 1	0	0.37639
DB01186	Pergolide	DRD1	P21728	D(1A) dopamine receptor	1	0.37621
DB00622	Nicardipine	ADRA1B	P35368	Alpha-1B adrenergic receptor	1	0.37615
DB00843	Donepezil	CHRNB4	P30926	Neuronal acetylcholine receptor subunit beta-4	0	0.37604
DB01205	Flumazenil	GABRB3	P28472	Gamma-aminobutyric acid receptor subunit beta-3	0	0.37583
DB01037	Selegiline	MAOB	P27338	Amine oxidase [flavin-containing] B	1	0.3757
DB00899	Remifentanil	OPRK1	P41145	Kappa-type opioid receptor	1	0.3757
DB01260	Desonide	NR3C1	P04150	Glucocorticoid receptor	1	0.37563
DB00835	Brompheniramine	CHRM1	P11229	Muscarinic acetylcholine receptor M1	1	0.37519
DB01186	Pergolide	ADRA2A	P08913	Alpha-2A adrenergic receptor	1	0.37484
DB00368	Norepinephrine	ADRA1A	P35348	Alpha-1A adrenergic receptor	1	0.37473
DB06216	Asenapine	HTR2C	P28335	5-hydroxytryptamine receptor 2C	1	0.37449
DB00433	Prochlorperazine	DRD2	P14416	D(2) dopamine receptor	1	0.37364
DB00635	Prednisone	NR3C1	P04150	Glucocorticoid receptor	1	0.37349
DB00540	Nortriptyline	CHRM2	P08172	Muscarinic acetylcholine receptor M2	1	0.37261
DB01062	Oxybutynin	CHRM4	P08173	Muscarinic acetylcholine receptor M4	0	0.37247
DB00756	Hexachlorophene	DLD	P09622	Dihydrolipoyl dehydrogenase, mitochondrial	1	0.37174
DB00756	Hexachlorophene	DLD	P09622	Dihydrolipoyl dehydrogenase, mitochondrial	1	0.37174
DB00715	Paroxetine	SLC6A4	P31645	Sodium-dependent serotonin transporter	1	0.37114
DB00571	Propranolol	HTR1A	P08908	5-hydroxytryptamine receptor 1A	1	0.37103
DB00459	Acitretin	RXRB	P28702	Retinoic acid receptor RXR-beta	1	0.37097
DB00988	Dopamine	ADRA2A	P08913	Alpha-2A adrenergic receptor	0	0.37088
DB01200	Bromocriptine	HTR2A	P28223	5-hydroxytryptamine receptor 2A	1	0.37083
DB01064	Isoprenaline	ADRB2	P07550	Beta-2 adrenergic receptor	1	0.37069
DB00454	Pethidine	OPRK1	P41145	Kappa-type opioid receptor	1	0.37063
DB00835	Brompheniramine	CHRM5	P08912	Muscarinic acetylcholine receptor M5	1	0.37061
DB00248	Cabergoline	ADRA2A	P08913	Alpha-2A adrenergic receptor	1	0.36996
DB01224	Quetiapine	DRD1	P21728	D(1A) dopamine receptor	1	0.36988
DB00200	Hydroxocobalamin	MUT	P22033	Methylmalonyl-CoA mutase, mitochondrial	1	0.36951
DB01189	Desflurane	GABRA1	P14867	Gamma-aminobutyric acid receptor subunit alpha-1	1	0.369
DB01189	Desflurane	DRD4	P21917	D(4) dopamine receptor	0	0.36894
DB00457	Prazosin	ADRA1D	P25100	Alpha-1D adrenergic receptor	1	0.36892
DB01577	Methamphetamine	SLC6A1	P30531	Sodium- and chloride-dependent GABA transporter 1	0	0.36882
DB01047	Fluocinonide	NR3C1	P04150	Glucocorticoid receptor	1	0.36878
DB01149	Nefazodone	ADRB1	P08588	Beta-1 adrenergic receptor	0	0.36839
DB01238	Aripiprazole	HTR7	P34969	5-hydroxytryptamine receptor 7	1	0.36785
DB00363	Clozapine	HTR6	P50406	5-hydroxytryptamine receptor 6	1	0.36748
DB00248	Cabergoline	HTR1F	P30939	5-hydroxytryptamine receptor 1F	0	0.36738
DB00988	Dopamine	ADRB1	P08588	Beta-1 adrenergic receptor	0	0.36729
DB00457	Prazosin	ADRA1B	P35368	Alpha-1B adrenergic receptor	1	0.36725
DB00679	Thioridazine	ADRA1B	P35368	Alpha-1B adrenergic receptor	1	0.36718
DB00968	Methyldopa	ADRB1	P08588	Beta-1 adrenergic receptor	0	0.36711
DB00734	Risperidone	HTR1F	P30939	5-hydroxytryptamine receptor 1F	0	0.36689
DB00335	Atenolol	ADRB2	P07550	Beta-2 adrenergic receptor	0	0.36678
DB00619	Imatinib	ABL1	P00519	Tyrosine-protein kinase ABL1	1	0.36635
DB01224	Quetiapine	HTR7	P34969	5-hydroxytryptamine receptor 7	1	0.3663
DB00367	Levonorgestrel	ESR1	P03372	Estrogen receptor	1	0.36625
DB00180	Flunisolide	NR3C1	P04150	Glucocorticoid receptor	1	0.36601
DB00619	Imatinib	PIK3R1	P27986	Phosphatidylinositol 3-kinase regulatory subunit alpha	0	0.36579
DB00630	Alendronic acid	PTPRE	P23469	Receptor-type tyrosine-protein phosphatase epsilon	1	0.3657
DB01224	Quetiapine	ADRA2B	P18089	Alpha-2B adrenergic receptor	1	0.36525
DB00489	Sotalol	ADRB1	P08588	Beta-1 adrenergic receptor	1	0.36484
DB00477	Chlorpromazine	ADRA1B	P35368	Alpha-1B adrenergic receptor	1	0.3647
DB00656	Trazodone	ADRA1A	P35348	Alpha-1A adrenergic receptor	1	0.36414
DB00679	Thioridazine	SLC6A3	Q01959	Sodium-dependent dopamine transporter	0	0.36381
DB01224	Quetiapine	ADRA1D	P25100	Alpha-1D adrenergic receptor	1	0.36344
DB01130	Prednicarbate	NR3C1	P04150	Glucocorticoid receptor	1	0.36326
DB00800	Fenoldopam	ADRA2C	P18825	Alpha-2C adrenergic receptor	1	0.36299
DB00968	Methyldopa	ADRA2A	P08913	Alpha-2A adrenergic receptor	1	0.36271
DB00206	Reserpine	ADRA1B	P35368	Alpha-1B adrenergic receptor	0	0.36251
DB00206	Reserpine	ADRA1D	P25100	Alpha-1D adrenergic receptor	0	0.36244
DB01205	Flumazenil	GABRR2	P28476	Gamma-aminobutyric acid receptor subunit rho-2	0	0.3622
DB00899	Remifentanil	OPRM1	P35372	Mu-type opioid receptor	1	0.36178
DB00782	Propantheline	CHRM4	P08173	Muscarinic acetylcholine receptor M4	0	0.36167
DB01337	Pancuronium	CHRM3	P20309	Muscarinic acetylcholine receptor M3	1	0.3613
DB00404	Alprazolam	GLRA2	P23416	Glycine receptor subunit alpha-2	0	0.36129
DB00909	Zonisamide	CA2	P00918	Carbonic anhydrase 2	1	0.36116
DB00937	Diethylpropion	SLC6A1	P30531	Sodium- and chloride-dependent GABA transporter 1	0	0.36066
DB00321	Amitriptyline	CHRM2	P08172	Muscarinic acetylcholine receptor M2	1	0.3606
DB00215	Citalopram	HTR1D	P28221	5-hydroxytryptamine receptor 1D	0	0.35962
DB01224	Quetiapine	ADRA1B	P35368	Alpha-1B adrenergic receptor	1	0.35953
DB00622	Nicardipine	CHRM4	P08173	Muscarinic acetylcholine receptor M4	1	0.35936
DB00344	Protriptyline	SLC6A4	P31645	Sodium-dependent serotonin transporter	1	0.35869
DB00186	Lorazepam	GLRA2	P23416	Glycine receptor subunit alpha-2	0	0.35862
DB00477	Chlorpromazine	ADRA1D	P25100	Alpha-1D adrenergic receptor	0	0.35814
DB00215	Citalopram	HTR1B	P28222	5-hydroxytryptamine receptor 1B	0	0.35812
DB01037	Selegiline	MAOA	P21397	Amine oxidase [flavin-containing] A	1	0.35805
DB00543	Amoxapine	HTR2A	P28223	5-hydroxytryptamine receptor 2A	0	0.35802
DB00458	Imipramine	CXCR1	P25024	C-X-C chemokine receptor type 1	0	0.35779
DB00246	Ziprasidone	CHRM5	P08912	Muscarinic acetylcholine receptor M5	1	0.35743
DB00979	Cyclopentolate	CHRM4	P08173	Muscarinic acetylcholine receptor M4	0	0.35716
DB00679	Thioridazine	ADRA1D	P25100	Alpha-1D adrenergic receptor	0	0.35716
DB00543	Amoxapine	SLC6A1	P30531	Sodium- and chloride-dependent GABA transporter 1	0	0.35704
DB00421	Spironolactone	AR	P10275	Androgen receptor	1	0.35691
DB00909	Zonisamide	CA12	O43570	Carbonic anhydrase 12	1	0.3567
DB00897	Triazolam	GLRA2	P23416	Glycine receptor subunit alpha-2	0	0.3565
DB01591	Solifenacin	CHRM2	P08172	Muscarinic acetylcholine receptor M2	1	0.35649
DB01069	Promethazine	CHRM1	P11229	Muscarinic acetylcholine receptor M1	1	0.35621
DB00674	Galantamine	CHRNA3	P32297	Neuronal acetylcholine receptor subunit alpha-3	1	0.35561
DB00490	Buspirone	HTR1A	P08908	5-hydroxytryptamine receptor 1A	1	0.35534
DB01069	Promethazine	CHRM3	P20309	Muscarinic acetylcholine receptor M3	1	0.35533
DB00228	Enflurane	DRD4	P21917	D(4) dopamine receptor	0	0.35514
DB01198	Zopiclone	GABRA1	P14867	Gamma-aminobutyric acid receptor subunit alpha-1	1	0.355
DB00315	Zolmitriptan	ADRA2C	P18825	Alpha-2C adrenergic receptor	0	0.35489
DB00679	Thioridazine	HTR2A	P28223	5-hydroxytryptamine receptor 2A	1	0.35461
DB00494	Entacapone	HTR1D	P28221	5-hydroxytryptamine receptor 1D	0	0.35449
DB00472	Fluoxetine	SLC6A1	P30531	Sodium- and chloride-dependent GABA transporter 1	0	0.35429
DB01224	Quetiapine	HTR1F	P30939	5-hydroxytryptamine receptor 1F	0	0.35423
DB00228	Enflurane	GABRA1	P14867	Gamma-aminobutyric acid receptor subunit alpha-1	1	0.35339
DB00364	Sucralfate	FGG	P02679	Fibrinogen gamma chain	1	0.3533
DB01069	Promethazine	DRD2	P14416	D(2) dopamine receptor	1	0.35328
DB00619	Imatinib	KIT	P10721	Mast/stem cell growth factor receptor Kit	1	0.35303
DB01174	Phenobarbital	GABRG1	Q8N1C3	Gamma-aminobutyric acid receptor subunit gamma-1	0	0.35263
DB00363	Clozapine	ADRB1	P08588	Beta-1 adrenergic receptor	0	0.35261
DB01242	Clomipramine	SLC6A1	P30531	Sodium- and chloride-dependent GABA transporter 1	0	0.3526
DB00349	Clobazam	GLRA2	P23416	Glycine receptor subunit alpha-2	0	0.35254
DB01149	Nefazodone	ADRA1B	P35368	Alpha-1B adrenergic receptor	1	0.35199
DB00268	Ropinirole	HTR2C	P28335	5-hydroxytryptamine receptor 2C	1	0.35182
DB00454	Pethidine	OPRM1	P35372	Mu-type opioid receptor	0	0.35165
DB00904	Ondansetron	ADRA2A	P08913	Alpha-2A adrenergic receptor	0	0.35154
DB01149	Nefazodone	ADRA2A	P08913	Alpha-2A adrenergic receptor	1	0.3514
DB00734	Risperidone	DRD3	P35462	D(3) dopamine receptor	1	0.35126
DB00753	Isoflurane	DRD4	P21917	D(4) dopamine receptor	0	0.35093
DB01224	Quetiapine	HTR2C	P28335	5-hydroxytryptamine receptor 2C	1	0.35077
DB00315	Zolmitriptan	HTR2B	P41595	5-hydroxytryptamine receptor 2B	0	0.35076
DB00370	Mirtazapine	ADRB1	P08588	Beta-1 adrenergic receptor	0	0.3504
DB00668	Epinephrine	ADRA1D	P25100	Alpha-1D adrenergic receptor	1	0.35038
DB01238	Aripiprazole	HTR2A	P28223	5-hydroxytryptamine receptor 2A	1	0.34998
DB01242	Clomipramine	ADRA1B	P35368	Alpha-1B adrenergic receptor	0	0.34992
DB00268	Ropinirole	DRD2	P14416	D(2) dopamine receptor	1	0.34985
DB01174	Phenobarbital	GABRG3	Q99928	Gamma-aminobutyric acid receptor subunit gamma-3	0	0.34944
DB00334	Olanzapine	ADRA1A	P35348	Alpha-1A adrenergic receptor	1	0.34936
DB00714	Apomorphine	HTR2B	P41595	5-hydroxytryptamine receptor 2B	1	0.34936
DB00494	Entacapone	HTR1B	P28222	5-hydroxytryptamine receptor 1B	0	0.34934
DB00813	Fentanyl	OPRK1	P41145	Kappa-type opioid receptor	1	0.34933
DB00246	Ziprasidone	ADORA2A	P29274	Adenosine receptor A2a	0	0.34915
DB00210	Adapalene	RARA	P10276	Retinoic acid receptor alpha	1	0.34905
DB00869	Dorzolamide	CA2	P00918	Carbonic anhydrase 2	1	0.34904
DB00200	Hydroxocobalamin	MMAB	Q96EY8	Cob(I)yrinic acid a,c-diamide adenosyltransferase, mitochondrial	1	0.34862
DB00200	Hydroxocobalamin	MTRR	Q9UBK8	Methionine synthase reductase	1	0.34859
DB00622	Nicardipine	CXCR1	P25024	C-X-C chemokine receptor type 1	0	0.34857
DB00211	Midodrine	CXCR1	P25024	C-X-C chemokine receptor type 1	0	0.34854
DB00687	Fludrocortisone	NR3C2	P08235	Mineralocorticoid receptor	1	0.34809
DB00962	Zaleplon	GABRA1	P14867	Gamma-aminobutyric acid receptor subunit alpha-1	1	0.34766
DB00246	Ziprasidone	GABRG2	P18507	Gamma-aminobutyric acid receptor subunit gamma-2	0	0.34744
DB00850	Perphenazine	DRD1	P21728	D(1A) dopamine receptor	1	0.34732
DB00813	Fentanyl	OPRM1	P35372	Mu-type opioid receptor	1	0.34728
DB01242	Clomipramine	ADRA1D	P25100	Alpha-1D adrenergic receptor	0	0.34711
DB01019	Bethanechol	CHRM3	P20309	Muscarinic acetylcholine receptor M3	0	0.34705
DB01142	Doxepin	CXCR1	P25024	C-X-C chemokine receptor type 1	0	0.3468
DB00799	Tazarotene	RXRB	P28702	Retinoic acid receptor RXR-beta	1	0.34669
DB00408	Loxapine	CHRM3	P20309	Muscarinic acetylcholine receptor M3	0	0.34666
DB00315	Zolmitriptan	HTR1F	P30939	5-hydroxytryptamine receptor 1F	1	0.3464
DB00413	Pramipexole	ADRA2A	P08913	Alpha-2A adrenergic receptor	1	0.34628
DB00489	Sotalol	ADRA2A	P08913	Alpha-2A adrenergic receptor	0	0.34622
DB00674	Galantamine	CES1	P23141	Liver carboxylesterase 1	0	0.34612
DB00714	Apomorphine	DRD1	P21728	D(1A) dopamine receptor	1	0.34605
DB00668	Epinephrine	ADRA1B	P35368	Alpha-1B adrenergic receptor	1	0.34542
DB00543	Amoxapine	ADRA2A	P08913	Alpha-2A adrenergic receptor	1	0.34536
DB01142	Doxepin	ADRA2A	P08913	Alpha-2A adrenergic receptor	1	0.34527
DB00820	Tadalafil	ADRA1B	P35368	Alpha-1B adrenergic receptor	0	0.34526
DB00363	Clozapine	CHRM2	P08172	Muscarinic acetylcholine receptor M2	1	0.34523
DB00315	Zolmitriptan	DRD3	P35462	D(3) dopamine receptor	0	0.34511
DB00960	Pindolol	ADRB2	P07550	Beta-2 adrenergic receptor	1	0.34498
DB01019	Bethanechol	CHRM1	P11229	Muscarinic acetylcholine receptor M1	0	0.34481
DB00334	Olanzapine	DRD3	P35462	D(3) dopamine receptor	1	0.34454
DB00408	Loxapine	CHRM1	P11229	Muscarinic acetylcholine receptor M1	0	0.34416
DB01149	Nefazodone	ADRA1D	P25100	Alpha-1D adrenergic receptor	0	0.34307
DB00820	Tadalafil	CXCR1	P25024	C-X-C chemokine receptor type 1	0	0.343
DB00312	Pentobarbital	GRIA1	P42261	Glutamate receptor 1	0	0.34298
DB00496	Darifenacin	GNG2	P59768	Guanine nucleotide-binding protein G(I)/G(S)/G(O) subunit gamma-2	0	0.34289
DB00315	Zolmitriptan	ADRA2B	P18089	Alpha-2B adrenergic receptor	0	0.34284
DB00820	Tadalafil	ADRA1D	P25100	Alpha-1D adrenergic receptor	0	0.34274
DB00457	Prazosin	CXCR1	P25024	C-X-C chemokine receptor type 1	0	0.34274
DB00324	Fluorometholone	NR3C1	P04150	Glucocorticoid receptor	1	0.3427
DB01337	Pancuronium	CHRM1	P11229	Muscarinic acetylcholine receptor M1	0	0.34256
DB00630	Alendronic acid	PTPRS	Q13332	Receptor-type tyrosine-protein phosphatase S	1	0.34245
DB00540	Nortriptyline	ADRA1B	P35368	Alpha-1B adrenergic receptor	0	0.34176
DB00540	Nortriptyline	ADRA1D	P25100	Alpha-1D adrenergic receptor	1	0.34085
DB00476	Duloxetine	SLC6A1	P30531	Sodium- and chloride-dependent GABA transporter 1	0	0.34036
DB00590	Doxazosin	ADRA1D	P25100	Alpha-1D adrenergic receptor	1	0.34034
DB00162	Vitamin A	RDH5	Q92781	11-cis retinol dehydrogenase	1	0.34025
DB01238	Aripiprazole	HTR2C	P28335	5-hydroxytryptamine receptor 2C	1	0.34005
DB00364	Sucralfate	FGB	P02675	Fibrinogen beta chain	1	0.33999
DB00896	Rimexolone	NR3C1	P04150	Glucocorticoid receptor	1	0.33996
DB00590	Doxazosin	ADRA1B	P35368	Alpha-1B adrenergic receptor	1	0.33968
DB01151	Desipramine	ADRA1B	P35368	Alpha-1B adrenergic receptor	0	0.33962
DB00277	Theophylline	PDE4B	Q07343	cAMP-specific 3',5'-cyclic phosphodiesterase 4B	1	0.33947
DB06216	Asenapine	DRD4	P21917	D(4) dopamine receptor	1	0.33928
DB00714	Apomorphine	DRD2	P14416	D(2) dopamine receptor	1	0.33919
DB00477	Chlorpromazine	SLC6A3	Q01959	Sodium-dependent dopamine transporter	0	0.33853
DB00905	Bimatoprost	PTGER3	P43115	Prostaglandin E2 receptor EP3 subtype	1	0.33849
DB00312	Pentobarbital	DRD4	P21917	D(4) dopamine receptor	0	0.33845
DB00334	Olanzapine	ADRA2B	P18089	Alpha-2B adrenergic receptor	1	0.3384
DB00909	Zonisamide	CA6	P23280	Carbonic anhydrase 6	1	0.3384
DB00246	Ziprasidone	CHRM3	P20309	Muscarinic acetylcholine receptor M3	1	0.33797
DB00408	Loxapine	CHRM5	P08912	Muscarinic acetylcholine receptor M5	0	0.33767
DB01205	Flumazenil	DRD4	P21917	D(4) dopamine receptor	0	0.33765
DB01069	Promethazine	CHRM5	P08912	Muscarinic acetylcholine receptor M5	1	0.33754
DB00835	Brompheniramine	CHRM4	P08173	Muscarinic acetylcholine receptor M4	1	0.33726
DB00186	Lorazepam	DRD4	P21917	D(4) dopamine receptor	0	0.33715
DB01238	Aripiprazole	DRD2	P14416	D(2) dopamine receptor	1	0.33713
DB00672	Chlorpropamide	PTGS1	P23219	Prostaglandin G/H synthase 1	0	0.33703
DB00809	Tropicamide	CHRM4	P08173	Muscarinic acetylcholine receptor M4	1	0.33665
DB00918	Almotriptan	HTR1A	P08908	5-hydroxytryptamine receptor 1A	0	0.33658
DB00843	Donepezil	CHRNA1	P02708	Acetylcholine receptor subunit alpha	0	0.33648
DB01174	Phenobarbital	DRD4	P21917	D(4) dopamine receptor	0	0.33606
DB01238	Aripiprazole	DRD5	P21918	D(1B) dopamine receptor	1	0.33589
DB00654	Latanoprost	PTGER3	P43115	Prostaglandin E2 receptor EP3 subtype	0	0.33563
DB01406	Danazol	ESR1	P03372	Estrogen receptor	1	0.33557
DB01174	Phenobarbital	GRIA2	P42262	Glutamate receptor 2	1	0.33556
DB00370	Mirtazapine	HTR1D	P28221	5-hydroxytryptamine receptor 1D	0	0.3355
DB01151	Desipramine	ADRA1D	P25100	Alpha-1D adrenergic receptor	0	0.33508
DB00800	Fenoldopam	ADRA2B	P18089	Alpha-2B adrenergic receptor	1	0.3349
DB00734	Risperidone	ADRA1D	P25100	Alpha-1D adrenergic receptor	0	0.33455
DB00907	Cocaine	SLC6A1	P30531	Sodium- and chloride-dependent GABA transporter 1	0	0.33435
DB00794	Primidone	GABRG3	Q99928	Gamma-aminobutyric acid receptor subunit gamma-3	0	0.33433
DB00909	Zonisamide	MAOB	P27338	Amine oxidase [flavin-containing] B	1	0.33368
DB00200	Hydroxocobalamin	MMAA	Q8IVH4	Methylmalonic aciduria type A protein, mitochondrial	1	0.3336
DB01149	Nefazodone	HTR1A	P08908	5-hydroxytryptamine receptor 1A	1	0.33356
DB00674	Galantamine	CHRNA5	P30532	Neuronal acetylcholine receptor subunit alpha-5	1	0.33337
DB00909	Zonisamide	CA9	Q16790	Carbonic anhydrase 9	1	0.33331
DB00871	Terbutaline	ADRB2	P07550	Beta-2 adrenergic receptor	1	0.33325
DB01036	Tolterodine	GNG2	P59768	Guanine nucleotide-binding protein G(I)/G(S)/G(O) subunit gamma-2	0	0.3331
DB00458	Imipramine	HTR2A	P28223	5-hydroxytryptamine receptor 2A	1	0.33309
DB00841	Dobutamine	ADRB1	P08588	Beta-1 adrenergic receptor	1	0.33273
DB01222	Budesonide	NR3C1	P04150	Glucocorticoid receptor	1	0.33269
DB00623	Fluphenazine	SLC6A3	Q01959	Sodium-dependent dopamine transporter	0	0.33244
DB01200	Bromocriptine	SLC6A3	Q01959	Sodium-dependent dopamine transporter	0	0.33204
DB00794	Primidone	GRIA1	P42261	Glutamate receptor 1	0	0.33194
DB01238	Aripiprazole	DRD4	P21917	D(4) dopamine receptor	1	0.33127
DB00656	Trazodone	HTR2A	P28223	5-hydroxytryptamine receptor 2A	1	0.33126
DB00418	Secobarbital	GABRA3	P34903	Gamma-aminobutyric acid receptor subunit alpha-3	1	0.33103
DB00904	Ondansetron	ADRB1	P08588	Beta-1 adrenergic receptor	0	0.33099
DB00841	Dobutamine	ADRA2A	P08913	Alpha-2A adrenergic receptor	0	0.33096
DB00280	Disopyramide	CHRM4	P08173	Muscarinic acetylcholine receptor M4	0	0.33074
DB00543	Amoxapine	ADRB1	P08588	Beta-1 adrenergic receptor	0	0.33063
DB00904	Ondansetron	ADRA2C	P18825	Alpha-2C adrenergic receptor	0	0.33051
DB00370	Mirtazapine	DRD3	P35462	D(3) dopamine receptor	0	0.33043
DB00312	Pentobarbital	GRIK2	Q13002	Glutamate receptor ionotropic, kainate 2	1	0.33036
DB01151	Desipramine	GNG2	P59768	Guanine nucleotide-binding protein G(I)/G(S)/G(O) subunit gamma-2	0	0.33013
DB00871	Terbutaline	ADRA1A	P35348	Alpha-1A adrenergic receptor	0	0.33006
DB00248	Cabergoline	ADRB1	P08588	Beta-1 adrenergic receptor	0	0.32987
DB00734	Risperidone	ADRA1B	P35368	Alpha-1B adrenergic receptor	1	0.32982
DB01177	Idarubicin	TOP2A	P11388	DNA topoisomerase 2-alpha	1	0.32981
DB00458	Imipramine	CHRM2	P08172	Muscarinic acetylcholine receptor M2	1	0.3298
DB01200	Bromocriptine	HTR7	P34969	5-hydroxytryptamine receptor 7	1	0.32976
DB00321	Amitriptyline	SLC6A3	Q01959	Sodium-dependent dopamine transporter	0	0.3293
DB00289	Atomoxetine	SLC6A1	P30531	Sodium- and chloride-dependent GABA transporter 1	0	0.3293
DB01200	Bromocriptine	DRD1	P21728	D(1A) dopamine receptor	1	0.32908
DB04844	Tetrabenazine	DRD2	P14416	D(2) dopamine receptor	0	0.32896
DB00231	Temazepam	DRD4	P21917	D(4) dopamine receptor	0	0.32894
DB00672	Chlorpropamide	PTGS2	P35354	Prostaglandin G/H synthase 2	0	0.32887
DB01618	Molindone	DRD2	P14416	D(2) dopamine receptor	1	0.32857
DB01149	Nefazodone	HTR1B	P28222	5-hydroxytryptamine receptor 1B	0	0.32849
DB01337	Pancuronium	CHRM2	P08172	Muscarinic acetylcholine receptor M2	1	0.32843
DB00182	Amphetamine	SLC6A3	Q01959	Sodium-dependent dopamine transporter	1	0.32839
DB00248	Cabergoline	DRD1	P21728	D(1A) dopamine receptor	1	0.32838
DB01238	Aripiprazole	HTR1F	P30939	5-hydroxytryptamine receptor 1F	0	0.32834
DB00842	Oxazepam	DRD4	P21917	D(4) dopamine receptor	0	0.32832
DB00162	Vitamin A	RBP1	P09455	Retinol-binding protein 1	1	0.3281
DB00619	Imatinib	PDGFRB	P09619	Platelet-derived growth factor receptor beta	1	0.32788
DB00363	Clozapine	DRD5	P21918	D(1B) dopamine receptor	0	0.32779
DB00370	Mirtazapine	HTR1B	P28222	5-hydroxytryptamine receptor 1B	0	0.32699
DB00909	Zonisamide	CA8	P35219	Carbonic anhydrase-related protein	1	0.32698
DB01186	Pergolide	ADRB1	P08588	Beta-1 adrenergic receptor	0	0.32696
DB04844	Tetrabenazine	DRD3	P35462	D(3) dopamine receptor	0	0.32696
DB00248	Cabergoline	DRD5	P21918	D(1B) dopamine receptor	1	0.32691
DB00408	Loxapine	CHRM4	P08173	Muscarinic acetylcholine receptor M4	0	0.32666
DB00382	Tacrine	CES1	P23141	Liver carboxylesterase 1	0	0.32666
DB01224	Quetiapine	HTR2B	P41595	5-hydroxytryptamine receptor 2B	0	0.32618
DB00694	Daunorubicin	TOP2A	P11388	DNA topoisomerase 2-alpha	1	0.32605
DB00674	Galantamine	CHRNG	P07510	Acetylcholine receptor subunit gamma	1	0.32581
DB01149	Nefazodone	HTR1D	P28221	5-hydroxytryptamine receptor 1D	0	0.32578
DB00572	Atropine	CHRM3	P20309	Muscarinic acetylcholine receptor M3	1	0.32571
DB00246	Ziprasidone	GABRA1	P14867	Gamma-aminobutyric acid receptor subunit alpha-1	0	0.32564
DB01223	Aminophylline	PDE4B	Q07343	cAMP-specific 3',5'-cyclic phosphodiesterase 4B	0	0.32556
DB01236	Sevoflurane	GRIA1	P42261	Glutamate receptor 1	1	0.32534
DB01205	Flumazenil	GABRD	O14764	Gamma-aminobutyric acid receptor subunit delta	0	0.32534
DB00909	Zonisamide	SCN3A	Q9NY46	Sodium channel protein type 3 subunit alpha	1	0.32512
DB00804	Dicyclomine	CHRM3	P20309	Muscarinic acetylcholine receptor M3	0	0.32505
DB00734	Risperidone	HTR2B	P41595	5-hydroxytryptamine receptor 2B	0	0.32485
DB01185	Fluoxymesterone	NR3C1	P04150	Glucocorticoid receptor	1	0.32485
DB01595	Nitrazepam	GLRB	P48167	Glycine receptor subunit beta	0	0.32464
DB01148	Flavoxate	CHRM1	P11229	Muscarinic acetylcholine receptor M1	1	0.32433
DB04844	Tetrabenazine	HTR1A	P08908	5-hydroxytryptamine receptor 1A	0	0.3243
DB00619	Imatinib	RET	P07949	Proto-oncogene tyrosine-protein kinase receptor Ret	1	0.32416
DB00619	Imatinib	RET	P07949	Proto-oncogene tyrosine-protein kinase receptor Ret	1	0.32416
DB00651	Dyphylline	ADA	P00813	Adenosine deaminase	0	0.32407
DB00388	Phenylephrine	CXCR1	P25024	C-X-C chemokine receptor type 1	0	0.32387
DB01159	Halothane	GABRA1	P14867	Gamma-aminobutyric acid receptor subunit alpha-1	1	0.3238
DB00794	Primidone	GABRG1	Q8N1C3	Gamma-aminobutyric acid receptor subunit gamma-1	0	0.32377
DB00268	Ropinirole	ADRA2A	P08913	Alpha-2A adrenergic receptor	1	0.32362
DB00674	Galantamine	CHRND	Q07001	Acetylcholine receptor subunit delta	1	0.32359
DB00734	Risperidone	HTR2C	P28335	5-hydroxytryptamine receptor 2C	1	0.32309
DB06216	Asenapine	HRH2	P25021	Histamine H2 receptor	1	0.32307
DB01142	Doxepin	ADRA2B	P18089	Alpha-2B adrenergic receptor	1	0.32253
DB00572	Atropine	CHRM1	P11229	Muscarinic acetylcholine receptor M1	1	0.32247
DB00668	Epinephrine	CXCR1	P25024	C-X-C chemokine receptor type 1	0	0.32196
DB01200	Bromocriptine	DRD4	P21917	D(4) dopamine receptor	1	0.3218
DB01236	Sevoflurane	GRIK2	Q13002	Glutamate receptor ionotropic, kainate 2	0	0.32175
DB00344	Protriptyline	SLC6A1	P30531	Sodium- and chloride-dependent GABA transporter 1	0	0.32167
DB00794	Primidone	GRIK2	Q13002	Glutamate receptor ionotropic, kainate 2	1	0.32159
DB00292	Etomidate	GABRA1	P14867	Gamma-aminobutyric acid receptor subunit alpha-1	1	0.32079
DB00715	Paroxetine	SLC6A1	P30531	Sodium- and chloride-dependent GABA transporter 1	0	0.32023
DB01221	Ketamine	GRIN3A	Q8TCU5	Glutamate receptor ionotropic, NMDA 3A	1	0.31982
DB00277	Theophylline	PDE4D	Q08499	cAMP-specific 3',5'-cyclic phosphodiesterase 4D	0	0.31978
DB01100	Pimozide	DRD2	P14416	D(2) dopamine receptor	1	0.3197
DB00674	Galantamine	CHRNE	Q04844	Acetylcholine receptor subunit epsilon	1	0.3197
DB00273	Topiramate	CA2	P00918	Carbonic anhydrase 2	1	0.31968
DB00904	Ondansetron	ADRA2B	P18089	Alpha-2B adrenergic receptor	0	0.31967
DB00418	Secobarbital	GABRA4	P48169	Gamma-aminobutyric acid receptor subunit alpha-4	1	0.31962
DB00694	Daunorubicin	TOP2B	Q02880	DNA topoisomerase 2-beta	1	0.31818
DB00187	Esmolol	ADRB2	P07550	Beta-2 adrenergic receptor	0	0.31817
DB01136	Carvedilol	ADRB2	P07550	Beta-2 adrenergic receptor	1	0.31799
DB00620	Triamcinolone	NR3C2	P08235	Mineralocorticoid receptor	0	0.31795
DB00388	Phenylephrine	ADRA1B	P35368	Alpha-1B adrenergic receptor	1	0.3177
DB00804	Dicyclomine	CHRM1	P11229	Muscarinic acetylcholine receptor M1	1	0.31762
DB00292	Etomidate	DRD4	P21917	D(4) dopamine receptor	0	0.31761
DB00246	Ziprasidone	ADORA1	P30542	Adenosine receptor A1	0	0.31716
DB00162	Vitamin A	RLBP1	P12271	Retinaldehyde-binding protein 1	1	0.31697
DB01142	Doxepin	ADRB1	P08588	Beta-1 adrenergic receptor	0	0.31683
DB00909	Zonisamide	MAOA	P21397	Amine oxidase [flavin-containing] A	1	0.31628
DB00388	Phenylephrine	ADRA1D	P25100	Alpha-1D adrenergic receptor	1	0.31583
DB01148	Flavoxate	CHRM5	P08912	Muscarinic acetylcholine receptor M5	0	0.31565
DB01149	Nefazodone	CXCR1	P25024	C-X-C chemokine receptor type 1	0	0.31524
DB01242	Clomipramine	ADRA2A	P08913	Alpha-2A adrenergic receptor	0	0.31509
DB01656	Roflumilast	PDE4D	Q08499	cAMP-specific 3',5'-cyclic phosphodiesterase 4D	1	0.31505
DB00915	Amantadine	GRIN3A	Q8TCU5	Glutamate receptor ionotropic, NMDA 3A	1	0.31456
DB00499	Flutamide	AR	P10275	Androgen receptor	1	0.31441
DB00277	Theophylline	PDE4A	P27815	cAMP-specific 3',5'-cyclic phosphodiesterase 4A	1	0.31435
DB00459	Acitretin	RARA	P10276	Retinoic acid receptor alpha	1	0.31431
DB00206	Reserpine	ADRB1	P08588	Beta-1 adrenergic receptor	0	0.31426
DB00909	Zonisamide	SCN4A	P35499	Sodium channel protein type 4 subunit alpha	1	0.31421
DB00571	Propranolol	ADRB3	P13945	Beta-3 adrenergic receptor	1	0.31415
DB00909	Zonisamide	SCN5A	Q14524	Sodium channel protein type 5 subunit alpha	1	0.3139
DB00334	Olanzapine	DRD4	P21917	D(4) dopamine receptor	1	0.3139
DB01656	Roflumilast	PDE4B	Q07343	cAMP-specific 3',5'-cyclic phosphodiesterase 4B	1	0.31388
DB00206	Reserpine	ADRA2A	P08913	Alpha-2A adrenergic receptor	0	0.31369
DB01224	Quetiapine	DRD4	P21917	D(4) dopamine receptor	1	0.31343
DB01189	Desflurane	GRIA1	P42261	Glutamate receptor 1	1	0.31328
DB00734	Risperidone	HTR7	P34969	5-hydroxytryptamine receptor 7	0	0.31326
DB01254	Dasatinib	ABL1	P00519	Tyrosine-protein kinase ABL1	1	0.31315
DB01337	Pancuronium	CHRM5	P08912	Muscarinic acetylcholine receptor M5	0	0.31275
DB00590	Doxazosin	CXCR1	P25024	C-X-C chemokine receptor type 1	0	0.31267
DB01174	Phenobarbital	GRIA3	P42263	Glutamate receptor 3	0	0.31246
DB00964	Apraclonidine	ADRA2A	P08913	Alpha-2A adrenergic receptor	1	0.31191
DB01273	Varenicline	CHRNB4	P30926	Neuronal acetylcholine receptor subunit beta-4	0	0.31148
DB00334	Olanzapine	HTR1F	P30939	5-hydroxytryptamine receptor 1F	0	0.31138
DB01186	Pergolide	HRH2	P25021	Histamine H2 receptor	0	0.31136
DB01019	Bethanechol	CHRM5	P08912	Muscarinic acetylcholine receptor M5	0	0.31131
DB00334	Olanzapine	HTR7	P34969	5-hydroxytryptamine receptor 7	1	0.31122
DB01595	Nitrazepam	DRD4	P21917	D(4) dopamine receptor	0	0.31111
DB04844	Tetrabenazine	ADRA2C	P18825	Alpha-2C adrenergic receptor	0	0.31108
DB00690	Flurazepam	GLRB	P48167	Glycine receptor subunit beta	0	0.3109
DB01367	Rasagiline	SLC6A2	P23975	Sodium-dependent noradrenaline transporter	0	0.31082
DB00268	Ropinirole	HTR1F	P30939	5-hydroxytryptamine receptor 1F	0	0.31063
DB00459	Acitretin	RXRG	P48443	Retinoic acid receptor RXR-gamma	1	0.31041
DB00872	Conivaptan	AVPR1A	P37288	Vasopressin V1a receptor	1	0.31032
DB00692	Phentolamine	ADRA1D	P25100	Alpha-1D adrenergic receptor	0	0.31026
DB00594	Amiloride	ASIC1	P78348	Acid-sensing ion channel 1	1	0.31023
DB00692	Phentolamine	ADRA1B	P35368	Alpha-1B adrenergic receptor	0	0.31017
DB01069	Promethazine	CHRM4	P08173	Muscarinic acetylcholine receptor M4	1	0.31015
DB00679	Thioridazine	DRD1	P21728	D(1A) dopamine receptor	1	0.30997
DB01189	Desflurane	GRIK2	Q13002	Glutamate receptor ionotropic, kainate 2	0	0.30971
DB00753	Isoflurane	MT-ND1	P03886	NADH-ubiquinone oxidoreductase chain 1	0	0.30937
DB01623	Thiothixene	CALY	Q9NYX4	Neuron-specific vesicular protein calcyon	0	0.30936
DB01223	Aminophylline	PDE4D	Q08499	cAMP-specific 3',5'-cyclic phosphodiesterase 4D	0	0.3092
DB00904	Ondansetron	DRD3	P35462	D(3) dopamine receptor	0	0.30849
DB01148	Flavoxate	CHRM3	P20309	Muscarinic acetylcholine receptor M3	0	0.30841
DB00268	Ropinirole	GABRG2	P18507	Gamma-aminobutyric acid receptor subunit gamma-2	0	0.30837
DB00794	Primidone	CHRNA7	P36544	Neuronal acetylcholine receptor subunit alpha-7	1	0.30801
DB00783	Estradiol	ESR2	Q92731	Estrogen receptor beta	1	0.30793
DB00714	Apomorphine	DRD4	P21917	D(4) dopamine receptor	1	0.30776
DB01068	Clonazepam	GLRA2	P23416	Glycine receptor subunit alpha-2	0	0.30765
DB01200	Bromocriptine	HTR1F	P30939	5-hydroxytryptamine receptor 1F	0	0.30711
DB00425	Zolpidem	GABRA1	P14867	Gamma-aminobutyric acid receptor subunit alpha-1	1	0.30689
DB00571	Propranolol	HTR4	Q13639	5-hydroxytryptamine receptor 4	0	0.30679
DB01110	Miconazole	KCNMA1	Q12791	Calcium-activated potassium channel subunit alpha-1	1	0.30628
DB01221	Ketamine	GRIN2B	Q13224	Glutamate receptor ionotropic, NMDA 2B	0	0.306
DB00246	Ziprasidone	MAP1A	P78559	Microtubule-associated protein 1A	0	0.30598
DB00494	Entacapone	HTR1A	P08908	5-hydroxytryptamine receptor 1A	0	0.30586
DB00418	Secobarbital	GABRG1	Q8N1C3	Gamma-aminobutyric acid receptor subunit gamma-1	0	0.30543
DB00334	Olanzapine	DRD2	P14416	D(2) dopamine receptor	1	0.3052
DB00474	Methohexital	DRD4	P21917	D(4) dopamine receptor	0	0.30497
DB00351	Megestrol acetate	NR3C1	P04150	Glucocorticoid receptor	1	0.30481
DB00619	Imatinib	PDGFRA	P16234	Platelet-derived growth factor receptor alpha	1	0.30469
DB00862	Vardenafil	ADRA1A	P35348	Alpha-1A adrenergic receptor	0	0.30461
DB00215	Citalopram	HTR1A	P08908	5-hydroxytryptamine receptor 1A	0	0.30454
DB01142	Doxepin	HTR1F	P30939	5-hydroxytryptamine receptor 1F	0	0.30447
DB01242	Clomipramine	ADRB1	P08588	Beta-1 adrenergic receptor	0	0.30445
DB01177	Idarubicin	TOP2B	Q02880	DNA topoisomerase 2-beta	0	0.30429
DB01083	Orlistat	LRAT	O95237	Lecithin retinol acyltransferase	0	0.30419
DB00268	Ropinirole	HTR7	P34969	5-hydroxytryptamine receptor 7	0	0.30416
DB00210	Adapalene	RARB	P10826	Retinoic acid receptor beta	1	0.30372
DB01410	Ciclesonide	NR3C1	P04150	Glucocorticoid receptor	1	0.30357
DB00907	Cocaine	CHRM5	P08912	Muscarinic acetylcholine receptor M5	0	0.30341
DB00418	Secobarbital	DRD4	P21917	D(4) dopamine receptor	0	0.30336
DB00714	Apomorphine	HTR2A	P28223	5-hydroxytryptamine receptor 2A	1	0.30294
DB00370	Mirtazapine	HTR1A	P08908	5-hydroxytryptamine receptor 1A	0	0.30263
DB00477	Chlorpromazine	CALY	Q9NYX4	Neuron-specific vesicular protein calcyon	0	0.30243
DB01656	Roflumilast	PDE4A	P27815	cAMP-specific 3',5'-cyclic phosphodiesterase 4A	1	0.30229
DB00316	Acetaminophen	PTGS1	P23219	Prostaglandin G/H synthase 1	1	0.30226
DB01623	Thiothixene	ADRA2C	P18825	Alpha-2C adrenergic receptor	0	0.3021
DB01105	Sibutramine	SLC6A3	Q01959	Sodium-dependent dopamine transporter	1	0.30204
DB00315	Zolmitriptan	HTR2A	P28223	5-hydroxytryptamine receptor 2A	0	0.30182
DB00651	Dyphylline	ADORA2A	P29274	Adenosine receptor A2a	1	0.30153
DB00210	Adapalene	RXRG	P48443	Retinoic acid receptor RXR-gamma	1	0.30149
DB00413	Pramipexole	HRH2	P25021	Histamine H2 receptor	0	0.30121
DB06216	Asenapine	DRD2	P14416	D(2) dopamine receptor	1	0.30111
DB01196	Estramustine	ESR1	P03372	Estrogen receptor	1	0.30078
DB01367	Rasagiline	SLC6A4	P31645	Sodium-dependent serotonin transporter	0	0.3007
DB01223	Aminophylline	PDE4A	P27815	cAMP-specific 3',5'-cyclic phosphodiesterase 4A	0	0.30063
DB00540	Nortriptyline	GNG2	P59768	Guanine nucleotide-binding protein G(I)/G(S)/G(O) subunit gamma-2	0	0.29995
DB00850	Perphenazine	SLC6A3	Q01959	Sodium-dependent dopamine transporter	0	0.29987
DB00633	Dexmedetomidine	PTGS1	P23219	Prostaglandin G/H synthase 1	0	0.29984
DB00734	Risperidone	DRD1	P21728	D(1A) dopamine receptor	1	0.29961
DB00418	Secobarbital	GRIA1	P42261	Glutamate receptor 1	0	0.29902
DB00210	Adapalene	RARG	P13631	Retinoic acid receptor gamma	1	0.29878
DB00679	Thioridazine	CXCR1	P25024	C-X-C chemokine receptor type 1	0	0.29825
DB01591	Solifenacin	GNG2	P59768	Guanine nucleotide-binding protein G(I)/G(S)/G(O) subunit gamma-2	0	0.29807
DB00800	Fenoldopam	DRD5	P21918	D(1B) dopamine receptor	1	0.29806
DB00572	Atropine	CHRM5	P08912	Muscarinic acetylcholine receptor M5	1	0.29789
DB00962	Zaleplon	DRD4	P21917	D(4) dopamine receptor	0	0.29785
DB01291	Pirbuterol	ADRB2	P07550	Beta-2 adrenergic receptor	1	0.2978
DB00674	Galantamine	CHRNB1	P11230	Acetylcholine receptor subunit beta	1	0.2978
DB00714	Apomorphine	DRD5	P21918	D(1B) dopamine receptor	1	0.29775
DB01242	Clomipramine	HTR2B	P41595	5-hydroxytryptamine receptor 2B	1	0.29773
DB00364	Sucralfate	FGA	P02671	Fibrinogen alpha chain	1	0.29759
DB01200	Bromocriptine	ADRA2A	P08913	Alpha-2A adrenergic receptor	1	0.29724
DB00989	Rivastigmine	CES1	P23141	Liver carboxylesterase 1	0	0.29715
DB00264	Metoprolol	ADRB3	P13945	Beta-3 adrenergic receptor	0	0.29712
DB00315	Zolmitriptan	HTR2C	P28335	5-hydroxytryptamine receptor 2C	0	0.29672
DB01200	Bromocriptine	DRD5	P21918	D(1B) dopamine receptor	1	0.2967
DB01151	Desipramine	CXCR1	P25024	C-X-C chemokine receptor type 1	0	0.29662
DB01558	Bromazepam	DRD4	P21917	D(4) dopamine receptor	0	0.29648
DB00307	Bexarotene	ESR1	P03372	Estrogen receptor	0	0.29645
DB00872	Conivaptan	AVPR2	P30518	Vasopressin V2 receptor	1	0.2963
DB00370	Mirtazapine	HTR2A	P28223	5-hydroxytryptamine receptor 2A	1	0.29595
DB00334	Olanzapine	DRD1	P21728	D(1A) dopamine receptor	1	0.29565
DB00640	Adenosine	ADA	P00813	Adenosine deaminase	0	0.29534
DB00491	Miglitol	MGAM	O43451	Maltase-glucoamylase, intestinal	1	0.29512
DB01254	Dasatinib	STAT5B	P51692	Signal transducer and activator of transcription 5B	1	0.29502
DB00268	Ropinirole	GABRA1	P14867	Gamma-aminobutyric acid receptor subunit alpha-1	0	0.29493
DB00363	Clozapine	ADORA1	P30542	Adenosine receptor A1	0	0.29493
DB01337	Pancuronium	GNG2	P59768	Guanine nucleotide-binding protein G(I)/G(S)/G(O) subunit gamma-2	0	0.29487
DB00850	Perphenazine	CALM1	P62158	Calmodulin	1	0.29462
DB00316	Acetaminophen	PTGS2	P35354	Prostaglandin G/H synthase 2	1	0.29447
DB00210	Adapalene	RXRA	P19793	Retinoic acid receptor RXR-alpha	1	0.2943
DB00477	Chlorpromazine	HTR2A	P28223	5-hydroxytryptamine receptor 2A	1	0.29428
DB00964	Apraclonidine	ADRB1	P08588	Beta-1 adrenergic receptor	0	0.29421
DB00794	Primidone	GRIA2	P42262	Glutamate receptor 2	1	0.29419
DB00869	Dorzolamide	SLC9A1	P19634	Sodium/hydrogen exchanger 1	0	0.29409
DB00477	Chlorpromazine	HTR1D	P28221	5-hydroxytryptamine receptor 1D	0	0.29391
DB00315	Zolmitriptan	HTR7	P34969	5-hydroxytryptamine receptor 7	0	0.29367
DB00841	Dobutamine	ADRB2	P07550	Beta-2 adrenergic receptor	1	0.29314
DB00543	Amoxapine	ADRA1D	P25100	Alpha-1D adrenergic receptor	0	0.29309
DB01194	Brinzolamide	CA12	O43570	Carbonic anhydrase 12	0	0.29248
DB00543	Amoxapine	ADRA1B	P35368	Alpha-1B adrenergic receptor	0	0.29229
DB00184	Nicotine	CHRNB4	P30926	Neuronal acetylcholine receptor subunit beta-4	1	0.29218
DB00363	Clozapine	GNG2	P59768	Guanine nucleotide-binding protein G(I)/G(S)/G(O) subunit gamma-2	0	0.29213
DB00494	Entacapone	ADRA2C	P18825	Alpha-2C adrenergic receptor	0	0.29188
DB00715	Paroxetine	CHRM5	P08912	Muscarinic acetylcholine receptor M5	1	0.29167
DB01356	Lithium	GRIA3	P42263	Glutamate receptor 3	1	0.29162
DB00264	Metoprolol	HTR4	Q13639	5-hydroxytryptamine receptor 4	0	0.29134
DB00915	Amantadine	GRIN2B	Q13224	Glutamate receptor ionotropic, NMDA 2B	0	0.29125
DB01623	Thiothixene	ADRA2B	P18089	Alpha-2B adrenergic receptor	0	0.29123
DB00733	Pralidoxime	BCHE	P06276	Cholinesterase	1	0.29084
DB00413	Pramipexole	ADRB1	P08588	Beta-1 adrenergic receptor	0	0.29065
DB01238	Aripiprazole	DRD1	P21728	D(1A) dopamine receptor	1	0.29035
DB00633	Dexmedetomidine	PTGS2	P35354	Prostaglandin G/H synthase 2	0	0.29027
DB00540	Nortriptyline	CXCR1	P25024	C-X-C chemokine receptor type 1	0	0.28996
DB00334	Olanzapine	HTR2C	P28335	5-hydroxytryptamine receptor 2C	1	0.28994
DB00418	Secobarbital	GRIK2	Q13002	Glutamate receptor ionotropic, kainate 2	1	0.28981
DB00733	Pralidoxime	ACHE	P22303	Acetylcholinesterase	1	0.2898
DB01142	Doxepin	CHRM2	P08172	Muscarinic acetylcholine receptor M2	1	0.28975
DB01023	Felodipine	CALM1	P62158	Calmodulin	1	0.28974
DB00440	Trimethoprim	PTGS2	P35354	Prostaglandin G/H synthase 2	0	0.28965
DB00656	Trazodone	ADRA1B	P35368	Alpha-1B adrenergic receptor	0	0.28939
DB00843	Donepezil	CHRNA4	P43681	Neuronal acetylcholine receptor subunit alpha-4	0	0.28909
DB00829	Diazepam	GLRA2	P23416	Glycine receptor subunit alpha-2	0	0.28904
DB00334	Olanzapine	ADRA1D	P25100	Alpha-1D adrenergic receptor	0	0.2888
DB00543	Amoxapine	SLC6A3	Q01959	Sodium-dependent dopamine transporter	0	0.28873
DB00182	Amphetamine	SLC6A2	P23975	Sodium-dependent noradrenaline transporter	0	0.28818
DB01224	Quetiapine	DRD5	P21918	D(1B) dopamine receptor	1	0.28815
DB01159	Halothane	MT-ND1	P03886	NADH-ubiquinone oxidoreductase chain 1	1	0.28792
DB01238	Aripiprazole	ADRA2A	P08913	Alpha-2A adrenergic receptor	1	0.28789
DB00477	Chlorpromazine	HTR1B	P28222	5-hydroxytryptamine receptor 1B	0	0.28782
DB00418	Secobarbital	GABRG3	Q99928	Gamma-aminobutyric acid receptor subunit gamma-3	0	0.28757
DB01174	Phenobarbital	CHRNA7	P36544	Neuronal acetylcholine receptor subunit alpha-7	1	0.28734
DB00370	Mirtazapine	HTR2B	P41595	5-hydroxytryptamine receptor 2B	0	0.28728
DB00819	Acetazolamide	CA2	P00918	Carbonic anhydrase 2	1	0.28691
DB01019	Bethanechol	CHRM2	P08172	Muscarinic acetylcholine receptor M2	1	0.28689
DB00622	Nicardipine	CALM1	P62158	Calmodulin	1	0.28689
DB00623	Fluphenazine	CALM1	P62158	Calmodulin	1	0.28685
DB01159	Halothane	DRD4	P21917	D(4) dopamine receptor	0	0.28676
DB00661	Verapamil	KCNE1	P15382	Potassium voltage-gated channel subfamily E member 1	0	0.28672
DB01142	Doxepin	HTR2B	P41595	5-hydroxytryptamine receptor 2B	1	0.28666
DB00334	Olanzapine	ADRA1B	P35368	Alpha-1B adrenergic receptor	1	0.28654
DB00222	Glimepiride	KCNJ11	Q14654	ATP-sensitive inward rectifier potassium channel 11	1	0.28646
DB00321	Amitriptyline	GNG2	P59768	Guanine nucleotide-binding protein G(I)/G(S)/G(O) subunit gamma-2	0	0.28632
DB00268	Ropinirole	ADRB1	P08588	Beta-1 adrenergic receptor	0	0.2861
DB01364	Ephedrine	SLC6A2	P23975	Sodium-dependent noradrenaline transporter	1	0.28575
DB00440	Trimethoprim	PTGS1	P23219	Prostaglandin G/H synthase 1	0	0.28564
DB00687	Fludrocortisone	AR	P10275	Androgen receptor	1	0.28563
DB00268	Ropinirole	DRD1	P21728	D(1A) dopamine receptor	1	0.28562
DB00907	Cocaine	SLC6A3	Q01959	Sodium-dependent dopamine transporter	1	0.2855
DB01186	Pergolide	GABRA1	P14867	Gamma-aminobutyric acid receptor subunit alpha-1	0	0.28461
DB00661	Verapamil	CACNA1F	O60840	Voltage-dependent L-type calcium channel subunit alpha-1F	1	0.28457
DB01194	Brinzolamide	CA6	P23280	Carbonic anhydrase 6	0	0.28452
DB00477	Chlorpromazine	CXCR1	P25024	C-X-C chemokine receptor type 1	0	0.28443
DB01224	Quetiapine	HRH2	P25021	Histamine H2 receptor	0	0.28424
DB00594	Amiloride	ASIC2	Q16515	Acid-sensing ion channel 2	1	0.28384
DB00195	Betaxolol	ADRB2	P07550	Beta-2 adrenergic receptor	1	0.28364
DB00831	Trifluoperazine	CALM1	P62158	Calmodulin	1	0.28323
DB00654	Latanoprost	PTGER2	P43116	Prostaglandin E2 receptor EP2 subtype	0	0.28321
DB00459	Acitretin	RARG	P13631	Retinoic acid receptor gamma	1	0.2832
DB00728	Rocuronium	CHRM2	P08172	Muscarinic acetylcholine receptor M2	1	0.28263
DB00804	Dicyclomine	CHRM5	P08912	Muscarinic acetylcholine receptor M5	0	0.28255
DB06216	Asenapine	HTR4	Q13639	5-hydroxytryptamine receptor 4	0	0.28248
DB00905	Bimatoprost	PTGER2	P43116	Prostaglandin E2 receptor EP2 subtype	0	0.28242
DB00656	Trazodone	ADRA1D	P25100	Alpha-1D adrenergic receptor	0	0.28222
DB01174	Phenobarbital	PIK3R1	P27986	Phosphatidylinositol 3-kinase regulatory subunit alpha	0	0.28207
DB01115	Nifedipine	CACNA1S	Q13698	Voltage-dependent L-type calcium channel subunit alpha-1S	1	0.28205
DB01356	Lithium	GRIA2	P42262	Glutamate receptor 2	0	0.28185
DB00904	Ondansetron	HTR2B	P41595	5-hydroxytryptamine receptor 2B	0	0.28178
DB00715	Paroxetine	CHRM1	P11229	Muscarinic acetylcholine receptor M1	1	0.28168
DB00454	Pethidine	SLC6A2	P23975	Sodium-dependent noradrenaline transporter	0	0.28155
DB00540	Nortriptyline	HTR2A	P28223	5-hydroxytryptamine receptor 2A	1	0.28149
DB00206	Reserpine	CXCR1	P25024	C-X-C chemokine receptor type 1	0	0.28148
DB00421	Spironolactone	NR3C2	P08235	Mineralocorticoid receptor	1	0.28132
DB01409	Tiotropium	CHRM3	P20309	Muscarinic acetylcholine receptor M3	1	0.28123
DB00843	Donepezil	CHRNA2	Q15822	Neuronal acetylcholine receptor subunit alpha-2	0	0.28116
DB00543	Amoxapine	ADRA2C	P18825	Alpha-2C adrenergic receptor	0	0.28093
DB01242	Clomipramine	ADRA2C	P18825	Alpha-2C adrenergic receptor	0	0.28071
DB00714	Apomorphine	HTR2C	P28335	5-hydroxytryptamine receptor 2C	1	0.2803
DB00850	Perphenazine	CALY	Q9NYX4	Neuron-specific vesicular protein calcyon	0	0.2802
DB06710	Methyltestosterone	NR3C1	P04150	Glucocorticoid receptor	0	0.27989
DB00228	Enflurane	MT-ND1	P03886	NADH-ubiquinone oxidoreductase chain 1	1	0.27983
DB00651	Dyphylline	ADORA1	P30542	Adenosine receptor A1	1	0.27978
DB00373	Timolol	HTR4	Q13639	5-hydroxytryptamine receptor 4	0	0.27973
DB04844	Tetrabenazine	ADRA2B	P18089	Alpha-2B adrenergic receptor	0	0.27969
DB01032	Probenecid	SLC22A11	Q9NSA0	Solute carrier family 22 member 11	1	0.27962
DB00623	Fluphenazine	DRD1	P21728	D(1A) dopamine receptor	1	0.27957
DB00621	Oxandrolone	AR	P10275	Androgen receptor	1	0.27945
DB01023	Felodipine	CACNA1S	Q13698	Voltage-dependent L-type calcium channel subunit alpha-1S	1	0.27939
DB00734	Risperidone	DRD2	P14416	D(2) dopamine receptor	1	0.27934
DB01337	Pancuronium	CHRM4	P08173	Muscarinic acetylcholine receptor M4	0	0.27934
DB00491	Miglitol	SI	P14410	Sucrase-isomaltase, intestinal	0	0.2793
DB00182	Amphetamine	SLC6A4	P31645	Sodium-dependent serotonin transporter	0	0.27886
DB00193	Tramadol	GRIN3A	Q8TCU5	Glutamate receptor ionotropic, NMDA 3A	1	0.2783
DB00334	Olanzapine	HTR2B	P41595	5-hydroxytryptamine receptor 2B	0	0.27826
DB00393	Nimodipine	CACNB3	P54284	Voltage-dependent L-type calcium channel subunit beta-3	1	0.27781
DB00836	Loperamide	CALM1	P62158	Calmodulin	1	0.27766
DB01200	Bromocriptine	CXCR1	P25024	C-X-C chemokine receptor type 1	0	0.27746
DB06216	Asenapine	ADRA1A	P35348	Alpha-1A adrenergic receptor	1	0.27724
DB00502	Haloperidol	DRD2	P14416	D(2) dopamine receptor	1	0.27713
DB00598	Labetalol	ADRA1D	P25100	Alpha-1D adrenergic receptor	0	0.27687
DB01203	Nadolol	HTR4	Q13639	5-hydroxytryptamine receptor 4	0	0.27679
DB00661	Verapamil	FGFR2	P21802	Fibroblast growth factor receptor 2	0	0.27664
DB00904	Ondansetron	HTR7	P34969	5-hydroxytryptamine receptor 7	0	0.27655
DB00459	Acitretin	RARB	P10826	Retinoic acid receptor beta	1	0.27647
DB00477	Chlorpromazine	HTR1A	P08908	5-hydroxytryptamine receptor 1A	1	0.27571
DB00458	Imipramine	SLC6A3	Q01959	Sodium-dependent dopamine transporter	0	0.27569
DB00690	Flurazepam	DRD4	P21917	D(4) dopamine receptor	0	0.27566
DB00598	Labetalol	ADRA1B	P35368	Alpha-1B adrenergic receptor	1	0.27551
DB01069	Promethazine	SLC6A3	Q01959	Sodium-dependent dopamine transporter	0	0.27544
DB01254	Dasatinib	YES1	P07947	Tyrosine-protein kinase Yes	1	0.2754
DB00696	Ergotamine	HTR2A	P28223	5-hydroxytryptamine receptor 2A	1	0.27535
DB01186	Pergolide	CHRM1	P11229	Muscarinic acetylcholine receptor M1	0	0.27495
DB00371	Meprobamate	GABRA3	P34903	Gamma-aminobutyric acid receptor subunit alpha-3	1	0.27494
DB01104	Sertraline	SLC6A3	Q01959	Sodium-dependent dopamine transporter	1	0.27475
DB00904	Ondansetron	HTR1F	P30939	5-hydroxytryptamine receptor 1F	0	0.27472
DB00247	Methysergide	HTR2A	P28223	5-hydroxytryptamine receptor 2A	1	0.2746
DB01186	Pergolide	CHRM4	P08173	Muscarinic acetylcholine receptor M4	0	0.27435
DB01142	Doxepin	HTR7	P34969	5-hydroxytryptamine receptor 7	0	0.27432
DB00408	Loxapine	DRD1	P21728	D(1A) dopamine receptor	1	0.2743
DB01185	Fluoxymesterone	NR3C2	P08235	Mineralocorticoid receptor	0	0.27425
DB01254	Dasatinib	PDGFRB	P09619	Platelet-derived growth factor receptor beta	1	0.27409
DB00799	Tazarotene	RARA	P10276	Retinoic acid receptor alpha	1	0.27405
DB00248	Cabergoline	HRH2	P25021	Histamine H2 receptor	0	0.27392
DB01100	Pimozide	SLC6A3	Q01959	Sodium-dependent dopamine transporter	0	0.27386
DB00368	Norepinephrine	ADRA1D	P25100	Alpha-1D adrenergic receptor	1	0.27379
DB04844	Tetrabenazine	SLC6A3	Q01959	Sodium-dependent dopamine transporter	0	0.27368
DB00307	Bexarotene	RXRA	P19793	Retinoic acid receptor RXR-alpha	1	0.27363
DB00374	Treprostinil	P2RY12	Q9H244	P2Y purinoceptor 12	1	0.27288
DB00408	Loxapine	DRD2	P14416	D(2) dopamine receptor	1	0.27274
DB00831	Trifluoperazine	SLC6A3	Q01959	Sodium-dependent dopamine transporter	0	0.27266
DB00222	Glimepiride	ABCC8	Q09428	ATP-binding cassette sub-family C member 8	1	0.27238
DB00715	Paroxetine	CHRM3	P20309	Muscarinic acetylcholine receptor M3	1	0.27238
DB00656	Trazodone	HTR2B	P41595	5-hydroxytryptamine receptor 2B	0	0.27225
DB01156	Bupropion	DRD2	P14416	D(2) dopamine receptor	0	0.27205
DB00692	Phentolamine	ADRA2A	P08913	Alpha-2A adrenergic receptor	1	0.27164
DB01148	Flavoxate	CHRM4	P08173	Muscarinic acetylcholine receptor M4	0	0.27148
DB06274	Alvimopan	ADRB2	P07550	Beta-2 adrenergic receptor	0	0.27134
DB00679	Thioridazine	ADORA2A	P29274	Adenosine receptor A2a	0	0.27132
DB00869	Dorzolamide	CA4	P22748	Carbonic anhydrase 4	1	0.27124
DB00959	Methylprednisolone	NR3C2	P08235	Mineralocorticoid receptor	0	0.27124
DB01142	Doxepin	HTR2C	P28335	5-hydroxytryptamine receptor 2C	1	0.27108
DB00679	Thioridazine	CALY	Q9NYX4	Neuron-specific vesicular protein calcyon	0	0.27103
DB01623	Thiothixene	HTR1D	P28221	5-hydroxytryptamine receptor 1D	0	0.27102
DB00494	Entacapone	ADRA2B	P18089	Alpha-2B adrenergic receptor	0	0.27084
DB00734	Risperidone	CHRM2	P08172	Muscarinic acetylcholine receptor M2	0	0.27081
DB01019	Bethanechol	CHRM4	P08173	Muscarinic acetylcholine receptor M4	0	0.27078
DB00988	Dopamine	ADRA1A	P35348	Alpha-1A adrenergic receptor	0	0.27063
DB06216	Asenapine	ADRB2	P07550	Beta-2 adrenergic receptor	1	0.2704
DB00715	Paroxetine	CHRM4	P08173	Muscarinic acetylcholine receptor M4	1	0.27035
DB01023	Felodipine	TNNC2	P02585	Troponin C, skeletal muscle	1	0.27032
DB01254	Dasatinib	SRC	P12931	Proto-oncogene tyrosine-protein kinase Src	1	0.27009
DB01023	Felodipine	CACNA1D	Q01668	Voltage-dependent L-type calcium channel subunit alpha-1D	1	0.26968
DB00489	Sotalol	ADRB2	P07550	Beta-2 adrenergic receptor	1	0.26968
DB01185	Fluoxymesterone	ESR1	P03372	Estrogen receptor	1	0.26966
DB01409	Tiotropium	CHRM1	P11229	Muscarinic acetylcholine receptor M1	1	0.26964
DB00413	Pramipexole	CALY	Q9NYX4	Neuron-specific vesicular protein calcyon	0	0.26956
DB00321	Amitriptyline	KCND2	Q9NZV8	Potassium voltage-gated channel subfamily D member 2	1	0.2694
DB00907	Cocaine	CHRM1	P11229	Muscarinic acetylcholine receptor M1	1	0.26927
DB00809	Tropicamide	CHRM2	P08172	Muscarinic acetylcholine receptor M2	1	0.26889
DB00368	Norepinephrine	ADRA1B	P35368	Alpha-1B adrenergic receptor	1	0.26855
DB00502	Haloperidol	HTR2A	P28223	5-hydroxytryptamine receptor 2A	1	0.2685
DB00909	Zonisamide	SCN4B	Q8IWT1	Sodium channel subunit beta-4	1	0.26824
DB00312	Pentobarbital	GRIA2	P42262	Glutamate receptor 2	1	0.26813
DB01215	Estazolam	GLRB	P48167	Glycine receptor subunit beta	0	0.26811
DB01019	Bethanechol	GNG2	P59768	Guanine nucleotide-binding protein G(I)/G(S)/G(O) subunit gamma-2	0	0.26809
DB00273	Topiramate	SLC9A1	P19634	Sodium/hydrogen exchanger 1	0	0.26802
DB01623	Thiothixene	DRD3	P35462	D(3) dopamine receptor	0	0.26791
DB00864	Tacrolimus	FKBP1A	P62942	Peptidyl-prolyl cis-trans isomerase FKBP1A	1	0.26763
DB00907	Cocaine	CHRM4	P08173	Muscarinic acetylcholine receptor M4	0	0.26733
DB01364	Ephedrine	ADRA1A	P35348	Alpha-1A adrenergic receptor	1	0.2673
DB01083	Orlistat	RBP1	P09455	Retinol-binding protein 1	0	0.2672
DB00751	Epinastine	ADRA2A	P08913	Alpha-2A adrenergic receptor	1	0.26706
DB01406	Danazol	AR	P10275	Androgen receptor	1	0.26691
DB00904	Ondansetron	HTR2C	P28335	5-hydroxytryptamine receptor 2C	0	0.2669
DB06216	Asenapine	DRD1	P21728	D(1A) dopamine receptor	1	0.26686
DB00408	Loxapine	HTR2A	P28223	5-hydroxytryptamine receptor 2A	1	0.26685
DB00459	Acitretin	RXRA	P19793	Retinoic acid receptor RXR-alpha	1	0.2668
DB00656	Trazodone	HTR2C	P28335	5-hydroxytryptamine receptor 2C	1	0.26679
DB00176	Fluvoxamine	HTR1D	P28221	5-hydroxytryptamine receptor 1D	0	0.26675
DB00661	Verapamil	RYR1	P21817	Ryanodine receptor 1	0	0.26664
DB00714	Apomorphine	HTR7	P34969	5-hydroxytryptamine receptor 7	0	0.26647
DB00458	Imipramine	GNG2	P59768	Guanine nucleotide-binding protein G(I)/G(S)/G(O) subunit gamma-2	0	0.26633
DB00683	Midazolam	GLRB	P48167	Glycine receptor subunit beta	0	0.26631
DB00494	Entacapone	HTR2B	P41595	5-hydroxytryptamine receptor 2B	0	0.26628
DB00612	Bisoprolol	HTR4	Q13639	5-hydroxytryptamine receptor 4	0	0.26577
DB00734	Risperidone	HRH2	P25021	Histamine H2 receptor	0	0.26573
DB01148	Flavoxate	CHRM2	P08172	Muscarinic acetylcholine receptor M2	1	0.26545
DB00371	Meprobamate	GABRG1	Q8N1C3	Gamma-aminobutyric acid receptor subunit gamma-1	0	0.26534
DB00714	Apomorphine	HTR1F	P30939	5-hydroxytryptamine receptor 1F	0	0.26529
DB00344	Protriptyline	ADRA1A	P35348	Alpha-1A adrenergic receptor	0	0.26527
DB01083	Orlistat	RDH5	Q92781	11-cis retinol dehydrogenase	0	0.26484
DB00843	Donepezil	CES1	P23141	Liver carboxylesterase 1	0	0.26483
DB01623	Thiothixene	HTR1B	P28222	5-hydroxytryptamine receptor 1B	0	0.26455
DB00247	Methysergide	HTR2B	P41595	5-hydroxytryptamine receptor 2B	1	0.26452
DB00543	Amoxapine	DRD2	P14416	D(2) dopamine receptor	1	0.26449
DB00231	Temazepam	GLRB	P48167	Glycine receptor subunit beta	0	0.26445
DB00794	Primidone	GRIA3	P42263	Glutamate receptor 3	0	0.26407
DB01242	Clomipramine	DRD4	P21917	D(4) dopamine receptor	0	0.26402
DB00603	Medroxyprogesterone acetate	PGR	P06401	Progesterone receptor	1	0.26388
DB00215	Citalopram	SLC6A4	P31645	Sodium-dependent serotonin transporter	1	0.26383
DB00668	Epinephrine	HTR4	Q13639	5-hydroxytryptamine receptor 4	0	0.26383
DB00176	Fluvoxamine	HTR1B	P28222	5-hydroxytryptamine receptor 1B	0	0.26378
DB01059	Norfloxacin	ADRA1A	P35348	Alpha-1A adrenergic receptor	0	0.26362
DB01203	Nadolol	ADRB3	P13945	Beta-3 adrenergic receptor	0	0.26349
DB01156	Bupropion	SLC6A3	Q01959	Sodium-dependent dopamine transporter	1	0.26345
DB01194	Brinzolamide	CA8	P35219	Carbonic anhydrase-related protein	0	0.26327
DB00908	Quinidine	KCNE1	P15382	Potassium voltage-gated channel subfamily E member 1	0	0.26319
DB00871	Terbutaline	ADRB1	P08588	Beta-1 adrenergic receptor	0	0.26308
DB04861	Nebivolol	ADRA1A	P35348	Alpha-1A adrenergic receptor	0	0.26302
DB01064	Isoprenaline	HTR4	Q13639	5-hydroxytryptamine receptor 4	0	0.26293
DB00572	Atropine	CHRM4	P08173	Muscarinic acetylcholine receptor M4	1	0.26248
DB01023	Felodipine	TNNC1	P63316	Troponin C, slow skeletal and cardiac muscles	1	0.26248
DB00831	Trifluoperazine	DRD1	P21728	D(1A) dopamine receptor	0	0.26248
DB06710	Methyltestosterone	NR3C2	P08235	Mineralocorticoid receptor	0	0.26213
DB00598	Labetalol	HTR4	Q13639	5-hydroxytryptamine receptor 4	0	0.26212
DB00540	Nortriptyline	SLC6A3	Q01959	Sodium-dependent dopamine transporter	0	0.26202
DB00543	Amoxapine	DRD1	P21728	D(1A) dopamine receptor	1	0.26196
DB00925	Phenoxybenzamine	ADRA1A	P35348	Alpha-1A adrenergic receptor	1	0.26191
DB00728	Rocuronium	GNG2	P59768	Guanine nucleotide-binding protein G(I)/G(S)/G(O) subunit gamma-2	0	0.26178
DB00373	Timolol	ADRB3	P13945	Beta-3 adrenergic receptor	0	0.26155
DB00368	Norepinephrine	ADRB2	P07550	Beta-2 adrenergic receptor	1	0.26126
DB00374	Treprostinil	PTGIR	P43119	Prostacyclin receptor	1	0.26101
DB01142	Doxepin	HTR1D	P28221	5-hydroxytryptamine receptor 1D	0	0.26084
DB00860	Prednisolone	NR3C2	P08235	Mineralocorticoid receptor	0	0.26059
DB00312	Pentobarbital	GABRA3	P34903	Gamma-aminobutyric acid receptor subunit alpha-3	1	0.26039
DB00494	Entacapone	DRD1	P21728	D(1A) dopamine receptor	0	0.26024
DB01198	Zopiclone	DRD4	P21917	D(4) dopamine receptor	0	0.26008
DB00323	Tolcapone	MAOB	P27338	Amine oxidase [flavin-containing] B	0	0.25981
DB00401	Nisoldipine	CACNA1S	Q13698	Voltage-dependent L-type calcium channel subunit alpha-1S	1	0.25974
DB01273	Varenicline	CHRNA2	Q15822	Neuronal acetylcholine receptor subunit alpha-2	0	0.25974
DB00476	Duloxetine	SLC6A3	Q01959	Sodium-dependent dopamine transporter	1	0.25958
DB01409	Tiotropium	CHRM5	P08912	Muscarinic acetylcholine receptor M5	0	0.25957
DB01062	Oxybutynin	CHRM2	P08172	Muscarinic acetylcholine receptor M2	1	0.2595
DB00915	Amantadine	DRD2	P14416	D(2) dopamine receptor	1	0.25949
DB00907	Cocaine	CHRM3	P20309	Muscarinic acetylcholine receptor M3	0	0.25949
DB00668	Epinephrine	ADRB3	P13945	Beta-3 adrenergic receptor	0	0.25932
DB00843	Donepezil	CHRNB2	P17787	Neuronal acetylcholine receptor subunit beta-2	0	0.25896
DB00477	Chlorpromazine	ADORA2A	P29274	Adenosine receptor A2a	0	0.25888
DB00753	Isoflurane	GRIA1	P42261	Glutamate receptor 1	1	0.25887
DB00393	Nimodipine	CACNA1D	Q01668	Voltage-dependent L-type calcium channel subunit alpha-1D	1	0.25865
DB00334	Olanzapine	DRD5	P21918	D(1B) dopamine receptor	1	0.2582
DB00481	Raloxifene	ESR2	Q92731	Estrogen receptor beta	1	0.25806
DB00622	Nicardipine	CHRM2	P08172	Muscarinic acetylcholine receptor M2	1	0.25797
DB01238	Aripiprazole	CHRM4	P08173	Muscarinic acetylcholine receptor M4	1	0.25794
DB00434	Cyproheptadine	CHRM3	P20309	Muscarinic acetylcholine receptor M3	1	0.25782
DB01224	Quetiapine	CALY	Q9NYX4	Neuron-specific vesicular protein calcyon	0	0.25779
DB00370	Mirtazapine	HTR7	P34969	5-hydroxytryptamine receptor 7	0	0.25746
DB00215	Citalopram	SLC6A2	P23975	Sodium-dependent noradrenaline transporter	0	0.25735
DB00182	Amphetamine	MAOB	P27338	Amine oxidase [flavin-containing] B	0	0.25731
DB01273	Varenicline	CHRNA4	P43681	Neuronal acetylcholine receptor subunit alpha-4	1	0.25729
DB00321	Amitriptyline	ADRA2A	P08913	Alpha-2A adrenergic receptor	1	0.25723
DB01618	Molindone	HTR1D	P28221	5-hydroxytryptamine receptor 1D	0	0.25721
DB01151	Desipramine	SLC6A3	Q01959	Sodium-dependent dopamine transporter	0	0.25711
DB00486	Nabilone	CNR2	P34972	Cannabinoid receptor 2	1	0.25692
DB01142	Doxepin	HTR1B	P28222	5-hydroxytryptamine receptor 1B	0	0.25667
DB00206	Reserpine	CHRM5	P08912	Muscarinic acetylcholine receptor M5	0	0.25664
DB01623	Thiothixene	HTR2B	P41595	5-hydroxytryptamine receptor 2B	0	0.25654
DB01618	Molindone	HTR1B	P28222	5-hydroxytryptamine receptor 1B	0	0.25642
DB00656	Trazodone	ADRA2C	P18825	Alpha-2C adrenergic receptor	0	0.25629
DB00411	Carbachol	CHRM1	P11229	Muscarinic acetylcholine receptor M1	1	0.25629
DB00323	Tolcapone	MAOA	P21397	Amine oxidase [flavin-containing] A	0	0.25617
DB00933	Mesoridazine	CHRM3	P20309	Muscarinic acetylcholine receptor M3	0	0.256
DB01088	Iloprost	PTGS2	P35354	Prostaglandin G/H synthase 2	0	0.2559
DB00692	Phentolamine	ADRB1	P08588	Beta-1 adrenergic receptor	0	0.25584
DB01238	Aripiprazole	HRH2	P25021	Histamine H2 receptor	0	0.25577
DB00753	Isoflurane	GRIK2	Q13002	Glutamate receptor ionotropic, kainate 2	0	0.25568
DB00454	Pethidine	SLC6A4	P31645	Sodium-dependent serotonin transporter	0	0.25568
DB01200	Bromocriptine	ADRB1	P08588	Beta-1 adrenergic receptor	0	0.25565
DB00612	Bisoprolol	ADRB3	P13945	Beta-3 adrenergic receptor	0	0.25546
DB00486	Nabilone	CNR1	P21554	Cannabinoid receptor 1	1	0.25532
DB00459	Acitretin	LRAT	O95237	Lecithin retinol acyltransferase	0	0.25522
DB04844	Tetrabenazine	HTR7	P34969	5-hydroxytryptamine receptor 7	0	0.25509
DB00842	Oxazepam	GLRB	P48167	Glycine receptor subunit beta	0	0.25507
DB01067	Glipizide	KCNJ11	Q14654	ATP-sensitive inward rectifier potassium channel 11	0	0.25504
DB01186	Pergolide	CHRM5	P08912	Muscarinic acetylcholine receptor M5	0	0.25496
DB00619	Imatinib	PTGS1	P23219	Prostaglandin G/H synthase 1	0	0.25492
DB00371	Meprobamate	GABRA4	P48169	Gamma-aminobutyric acid receptor subunit alpha-4	1	0.25488
DB00188	Bortezomib	PSMB5	P28074	Proteasome subunit beta type-5	1	0.25481
DB00980	Ramelteon	MTNR1B	P49286	Melatonin receptor type 1B	1	0.25478
DB00273	Topiramate	CA4	P22748	Carbonic anhydrase 4	1	0.25473
DB00411	Carbachol	CHRM3	P20309	Muscarinic acetylcholine receptor M3	0	0.25459
DB00547	Desoximetasone	NR3C2	P08235	Mineralocorticoid receptor	0	0.25437
DB00494	Entacapone	DRD4	P21917	D(4) dopamine receptor	0	0.25382
DB00335	Atenolol	ADRB3	P13945	Beta-3 adrenergic receptor	0	0.25379
DB00334	Olanzapine	CHRM2	P08172	Muscarinic acetylcholine receptor M2	1	0.25343
DB00904	Ondansetron	DRD4	P21917	D(4) dopamine receptor	0	0.25332
DB01088	Iloprost	PTGS1	P23219	Prostaglandin G/H synthase 1	0	0.25321
DB01234	Dexamethasone	NR3C2	P08235	Mineralocorticoid receptor	0	0.25321
DB00277	Theophylline	ADA	P00813	Adenosine deaminase	0	0.2532
DB01223	Aminophylline	ADA	P00813	Adenosine deaminase	0	0.253
DB01242	Clomipramine	HTR2C	P28335	5-hydroxytryptamine receptor 2C	1	0.25295
DB00268	Ropinirole	ADRA1A	P35348	Alpha-1A adrenergic receptor	0	0.25285
DB00371	Meprobamate	GABRG3	Q99928	Gamma-aminobutyric acid receptor subunit gamma-3	0	0.25271
DB00575	Clonidine	ADRA2B	P18089	Alpha-2B adrenergic receptor	1	0.25253
DB00881	Quinapril	ACE	P12821	Angiotensin-converting enzyme	1	0.2525
DB00986	Glycopyrronium	CHRM3	P20309	Muscarinic acetylcholine receptor M3	0	0.25248
DB00363	Clozapine	GLRB	P48167	Glycine receptor subunit beta	0	0.25239
DB00312	Pentobarbital	GABRA4	P48169	Gamma-aminobutyric acid receptor subunit alpha-4	1	0.25224
DB01194	Brinzolamide	CA9	Q16790	Carbonic anhydrase 9	0	0.25196
DB01067	Glipizide	ABCC8	Q09428	ATP-binding cassette sub-family C member 8	1	0.2519
DB01364	Ephedrine	SLC6A4	P31645	Sodium-dependent serotonin transporter	0	0.25183
DB00433	Prochlorperazine	CALM1	P62158	Calmodulin	0	0.25172
DB01214	Metipranolol	ADRB1	P08588	Beta-1 adrenergic receptor	1	0.25164
DB01064	Isoprenaline	ADRB3	P13945	Beta-3 adrenergic receptor	1	0.2516
DB00980	Ramelteon	MTNR1A	P48039	Melatonin receptor type 1A	1	0.25152
DB00692	Phentolamine	CXCR1	P25024	C-X-C chemokine receptor type 1	0	0.25144
DB01151	Desipramine	HTR2A	P28223	5-hydroxytryptamine receptor 2A	1	0.25139
DB00863	Ranitidine	KIT	P10721	Mast/stem cell growth factor receptor Kit	0	0.25126
DB00829	Diazepam	DRD4	P21917	D(4) dopamine receptor	0	0.25105
DB00433	Prochlorperazine	DRD1	P21728	D(1A) dopamine receptor	0	0.25099
DB00206	Reserpine	CHRM1	P11229	Muscarinic acetylcholine receptor M1	0	0.25097
DB00871	Terbutaline	ADRA2A	P08913	Alpha-2A adrenergic receptor	0	0.25094
DB00188	Bortezomib	PSMB1	P20618	Proteasome subunit beta type-1	1	0.25092
DB01174	Phenobarbital	CHRNB2	P17787	Neuronal acetylcholine receptor subunit beta-2	0	0.25086
DB00986	Glycopyrronium	CHRM1	P11229	Muscarinic acetylcholine receptor M1	1	0.25082
DB00734	Risperidone	ADRA2A	P08913	Alpha-2A adrenergic receptor	1	0.25081
DB00475	Chlordiazepoxide	GLRB	P48167	Glycine receptor subunit beta	0	0.25079
DB01200	Bromocriptine	ADORA2A	P29274	Adenosine receptor A2a	0	0.25073
DB06711	Naphazoline	ADRB1	P08588	Beta-1 adrenergic receptor	0	0.25067
DB00696	Ergotamine	ADRA1A	P35348	Alpha-1A adrenergic receptor	1	0.25057
DB00370	Mirtazapine	HTR2C	P28335	5-hydroxytryptamine receptor 2C	1	0.25056
DB00425	Zolpidem	GABRA3	P34903	Gamma-aminobutyric acid receptor subunit alpha-3	1	0.25055
DB00450	Droperidol	OPRD1	P41143	Delta-type opioid receptor	0	0.25038
DB06711	Naphazoline	ADRA2A	P08913	Alpha-2A adrenergic receptor	1	0.25029
DB00370	Mirtazapine	HTR1F	P30939	5-hydroxytryptamine receptor 1F	0	0.25007
DB01238	Aripiprazole	ADRB1	P08588	Beta-1 adrenergic receptor	0	0.25006
DB01148	Flavoxate	GNG2	P59768	Guanine nucleotide-binding protein G(I)/G(S)/G(O) subunit gamma-2	0	0.24977
DB06216	Asenapine	ADRA1D	P25100	Alpha-1D adrenergic receptor	0	0.24976
DB00683	Midazolam	DRD4	P21917	D(4) dopamine receptor	0	0.24969
DB01224	Quetiapine	ADRA2A	P08913	Alpha-2A adrenergic receptor	1	0.24968
DB01238	Aripiprazole	CHRM1	P11229	Muscarinic acetylcholine receptor M1	1	0.24957
DB00909	Zonisamide	SCN3B	Q9NY72	Sodium channel subunit beta-3	1	0.24956
DB06216	Asenapine	ADRA1B	P35368	Alpha-1B adrenergic receptor	0	0.24955
DB00502	Haloperidol	GRIN3A	Q8TCU5	Glutamate receptor ionotropic, NMDA 3A	0	0.24954
DB00434	Cyproheptadine	CHRM1	P11229	Muscarinic acetylcholine receptor M1	1	0.24948
DB00363	Clozapine	CXCR1	P25024	C-X-C chemokine receptor type 1	0	0.24944
DB00697	Tizanidine	ADRA2B	P18089	Alpha-2B adrenergic receptor	1	0.24934
DB01250	Olsalazine	PTGS1	P23219	Prostaglandin G/H synthase 1	0	0.2492
DB01254	Dasatinib	FYN	P06241	Tyrosine-protein kinase Fyn	1	0.24901
DB01558	Bromazepam	GLRB	P48167	Glycine receptor subunit beta	0	0.24888
DB00835	Brompheniramine	CHRM2	P08172	Muscarinic acetylcholine receptor M2	1	0.24885
DB00335	Atenolol	HTR4	Q13639	5-hydroxytryptamine receptor 4	0	0.24882
DB00751	Epinastine	ADRB1	P08588	Beta-1 adrenergic receptor	0	0.24881
DB00881	Quinapril	COMT	P21964	Catechol O-methyltransferase	0	0.24856
DB00285	Venlafaxine	ADRA1A	P35348	Alpha-1A adrenergic receptor	0	0.24841
DB01083	Orlistat	RLBP1	P12271	Retinaldehyde-binding protein 1	0	0.24834
DB00659	Acamprosate	GRM2	Q14416	Metabotropic glutamate receptor 2	1	0.24821
DB01250	Olsalazine	PTGS2	P35354	Prostaglandin G/H synthase 2	0	0.24815
DB01186	Pergolide	GABRG2	P18507	Gamma-aminobutyric acid receptor subunit gamma-2	0	0.24804
DB00393	Nimodipine	CACNA1S	Q13698	Voltage-dependent L-type calcium channel subunit alpha-1S	1	0.24786
DB01013	Clobetasol propionate	NR3C2	P08235	Mineralocorticoid receptor	0	0.24775
DB00521	Carteolol	ADRB3	P13945	Beta-3 adrenergic receptor	0	0.24731
DB00371	Meprobamate	GABRA1	P14867	Gamma-aminobutyric acid receptor subunit alpha-1	1	0.24708
DB00598	Labetalol	KCNJ6	P48051	G protein-activated inward rectifier potassium channel 2	0	0.24706
DB00772	Malathion	BCHE	P06276	Cholinesterase	1	0.24687
DB00193	Tramadol	GRIN2B	Q13224	Glutamate receptor ionotropic, NMDA 2B	0	0.24674
DB00425	Zolpidem	GABRA4	P48169	Gamma-aminobutyric acid receptor subunit alpha-4	0	0.24665
DB00904	Ondansetron	ADRA1A	P35348	Alpha-1A adrenergic receptor	0	0.24664
DB00182	Amphetamine	MAOA	P21397	Amine oxidase [flavin-containing] A	0	0.24631
DB00334	Olanzapine	HRH2	P25021	Histamine H2 receptor	0	0.24627
DB00393	Nimodipine	CACNA1C	Q13936	Voltage-dependent L-type calcium channel subunit alpha-1C	1	0.24611
DB00242	Cladribine	RRM2B	Q7LG56	Ribonucleoside-diphosphate reductase subunit M2 B	1	0.24579
DB00598	Labetalol	ADRB3	P13945	Beta-3 adrenergic receptor	0	0.24571
DB00543	Amoxapine	HTR2C	P28335	5-hydroxytryptamine receptor 2C	0	0.24571
DB00242	Cladribine	RRM2	P31350	Ribonucleoside-diphosphate reductase subunit M2	1	0.24562
DB00575	Clonidine	ADRA2C	P18825	Alpha-2C adrenergic receptor	1	0.24554
DB00661	Verapamil	KCNJ11	Q14654	ATP-sensitive inward rectifier potassium channel 11	1	0.2454
DB01618	Molindone	HTR1A	P08908	5-hydroxytryptamine receptor 1A	1	0.24519
DB00909	Zonisamide	SLC9A1	P19634	Sodium/hydrogen exchanger 1	0	0.2451
DB01205	Flumazenil	GLRA2	P23416	Glycine receptor subunit alpha-2	0	0.24504
DB00201	Caffeine	ADA	P00813	Adenosine deaminase	0	0.24502
DB00619	Imatinib	PTGS2	P35354	Prostaglandin G/H synthase 2	0	0.24477
DB01273	Varenicline	CHRNB2	P17787	Neuronal acetylcholine receptor subunit beta-2	0	0.24476
DB00656	Trazodone	HTR1F	P30939	5-hydroxytryptamine receptor 1F	0	0.24465
DB00450	Droperidol	ADRA1A	P35348	Alpha-1A adrenergic receptor	1	0.24457
DB00321	Amitriptyline	KCND3	Q9UK17	Potassium voltage-gated channel subfamily D member 3	1	0.24451
DB00533	Rofecoxib	PTGS2	P35354	Prostaglandin G/H synthase 2	1	0.24451
DB00321	Amitriptyline	ADRB1	P08588	Beta-1 adrenergic receptor	0	0.24448
DB00312	Pentobarbital	CHRNA7	P36544	Neuronal acetylcholine receptor subunit alpha-7	1	0.24438
DB00986	Glycopyrronium	CHRM5	P08912	Muscarinic acetylcholine receptor M5	0	0.24435
DB01214	Metipranolol	ADRA2A	P08913	Alpha-2A adrenergic receptor	0	0.24432
DB01210	Levobunolol	ADRB2	P07550	Beta-2 adrenergic receptor	1	0.24427
DB01242	Clomipramine	CXCR1	P25024	C-X-C chemokine receptor type 1	0	0.24411
DB00869	Dorzolamide	CA3	P07451	Carbonic anhydrase 3	0	0.24369
DB00206	Reserpine	CHRM4	P08173	Muscarinic acetylcholine receptor M4	0	0.24364
DB00408	Loxapine	HTR1D	P28221	5-hydroxytryptamine receptor 1D	0	0.24352
DB00320	Dihydroergotamine	HTR2A	P28223	5-hydroxytryptamine receptor 2A	0	0.24335
DB00280	Disopyramide	CHRM2	P08172	Muscarinic acetylcholine receptor M2	1	0.24328
DB00640	Adenosine	PDE4D	Q08499	cAMP-specific 3',5'-cyclic phosphodiesterase 4D	0	0.24301
DB01110	Miconazole	KCNMB1	Q16558	Calcium-activated potassium channel subunit beta-1	1	0.24282
DB01320	Fosphenytoin	SCN5A	Q14524	Sodium channel protein type 5 subunit alpha	1	0.24255
DB00206	Reserpine	CHRM3	P20309	Muscarinic acetylcholine receptor M3	0	0.24232
DB00758	Clopidogrel	PSMB5	P28074	Proteasome subunit beta type-5	0	0.24215
DB00635	Prednisone	NR3C2	P08235	Mineralocorticoid receptor	0	0.24214
DB00924	Cyclobenzaprine	CHRM3	P20309	Muscarinic acetylcholine receptor M3	0	0.2421
DB00321	Amitriptyline	MAP1A	P78559	Microtubule-associated protein 1A	0	0.24201
DB00502	Haloperidol	DRD1	P21728	D(1A) dopamine receptor	1	0.24191
DB01204	Mitoxantrone	TOP2A	P11388	DNA topoisomerase 2-alpha	1	0.2419
DB00656	Trazodone	HTR7	P34969	5-hydroxytryptamine receptor 7	0	0.24187
DB00622	Nicardipine	CACNA1D	Q01668	Voltage-dependent L-type calcium channel subunit alpha-1D	1	0.24165
DB00474	Methohexital	GRIA1	P42261	Glutamate receptor 1	0	0.24152
DB01118	Amiodarone	ADRB1	P08588	Beta-1 adrenergic receptor	1	0.24133
DB01186	Pergolide	CHRM3	P20309	Muscarinic acetylcholine receptor M3	0	0.2413
DB00819	Acetazolamide	SLC9A1	P19634	Sodium/hydrogen exchanger 1	0	0.24127
DB01242	Clomipramine	MAP1A	P78559	Microtubule-associated protein 1A	0	0.24115
DB01238	Aripiprazole	CHRM5	P08912	Muscarinic acetylcholine receptor M5	1	0.24106
DB00715	Paroxetine	SLC6A3	Q01959	Sodium-dependent dopamine transporter	0	0.24092
DB00979	Cyclopentolate	GABRG1	Q8N1C3	Gamma-aminobutyric acid receptor subunit gamma-1	0	0.2408
DB00242	Cladribine	RRM1	P23921	Ribonucleoside-diphosphate reductase large subunit	1	0.24065
DB00850	Perphenazine	ADORA2A	P29274	Adenosine receptor A2a	0	0.24062
DB00804	Dicyclomine	CHRM4	P08173	Muscarinic acetylcholine receptor M4	0	0.24047
DB01023	Felodipine	CACNB3	P54284	Voltage-dependent L-type calcium channel subunit beta-3	0	0.24032
DB00843	Donepezil	CHRNA3	P32297	Neuronal acetylcholine receptor subunit alpha-3	0	0.24025
DB00640	Adenosine	PDE4B	Q07343	cAMP-specific 3',5'-cyclic phosphodiesterase 4B	0	0.24021
DB00408	Loxapine	HTR1B	P28222	5-hydroxytryptamine receptor 1B	0	0.24005
DB00494	Entacapone	DRD2	P14416	D(2) dopamine receptor	0	0.24003
DB00563	Methotrexate	PTGS1	P23219	Prostaglandin G/H synthase 1	0	0.23995
DB01142	Doxepin	DRD4	P21917	D(4) dopamine receptor	0	0.23981
DB01115	Nifedipine	CACNA1D	Q01668	Voltage-dependent L-type calcium channel subunit alpha-1D	1	0.23963
DB00953	Rizatriptan	HTR1F	P30939	5-hydroxytryptamine receptor 1F	1	0.23949
DB00806	Pentoxifylline	PDE4B	Q07343	cAMP-specific 3',5'-cyclic phosphodiesterase 4B	1	0.23944
DB00344	Protriptyline	CHRM5	P08912	Muscarinic acetylcholine receptor M5	0	0.23944
DB00714	Apomorphine	CALY	Q9NYX4	Neuron-specific vesicular protein calcyon	1	0.23943
DB01142	Doxepin	GNG2	P59768	Guanine nucleotide-binding protein G(I)/G(S)/G(O) subunit gamma-2	0	0.23934
DB00800	Fenoldopam	ADRA2A	P08913	Alpha-2A adrenergic receptor	1	0.23928
DB00758	Clopidogrel	PSMB1	P20618	Proteasome subunit beta type-1	0	0.23924
DB00656	Trazodone	ADRA2B	P18089	Alpha-2B adrenergic receptor	0	0.23924
DB00661	Verapamil	ABCC8	Q09428	ATP-binding cassette sub-family C member 8	0	0.23923
DB01238	Aripiprazole	GABRG2	P18507	Gamma-aminobutyric acid receptor subunit gamma-2	0	0.23922
DB01068	Clonazepam	DRD4	P21917	D(4) dopamine receptor	0	0.23919
DB00661	Verapamil	CACNB2	Q08289	Voltage-dependent L-type calcium channel subunit beta-2	1	0.23912
DB00197	Troglitazone	ESRRA	P11474	Steroid hormone receptor ERR1	1	0.23891
DB00933	Mesoridazine	CHRM1	P11229	Muscarinic acetylcholine receptor M1	0	0.2387
DB00458	Imipramine	KCND2	Q9NZV8	Potassium voltage-gated channel subfamily D member 2	1	0.23866
DB00521	Carteolol	HTR4	Q13639	5-hydroxytryptamine receptor 4	0	0.23859
DB00912	Repaglinide	ABCC8	Q09428	ATP-binding cassette sub-family C member 8	1	0.23855
DB01142	Doxepin	MAP1A	P78559	Microtubule-associated protein 1A	0	0.23843
DB01198	Zopiclone	GABRA3	P34903	Gamma-aminobutyric acid receptor subunit alpha-3	1	0.23833
DB00484	Brimonidine	ADRA2A	P08913	Alpha-2A adrenergic receptor	1	0.23826
DB00809	Tropicamide	GNG2	P59768	Guanine nucleotide-binding protein G(I)/G(S)/G(O) subunit gamma-2	0	0.23822
DB00656	Trazodone	DRD3	P35462	D(3) dopamine receptor	0	0.23817
DB00843	Donepezil	CHRND	Q07001	Acetylcholine receptor subunit delta	0	0.23815
DB00979	Cyclopentolate	GABRG3	Q99928	Gamma-aminobutyric acid receptor subunit gamma-3	0	0.23813
DB00679	Thioridazine	MAP1A	P78559	Microtubule-associated protein 1A	0	0.23812
DB01059	Norfloxacin	CHRM1	P11229	Muscarinic acetylcholine receptor M1	0	0.2381
DB00413	Pramipexole	ADORA2A	P29274	Adenosine receptor A2a	0	0.2381
DB00533	Rofecoxib	PTGS1	P23219	Prostaglandin G/H synthase 1	0	0.23797
DB00364	Sucralfate	TOP2A	P11388	DNA topoisomerase 2-alpha	0	0.23792
DB00216	Eletriptan	HTR1F	P30939	5-hydroxytryptamine receptor 1F	1	0.2378
DB00186	Lorazepam	GLRB	P48167	Glycine receptor subunit beta	0	0.23776
DB00700	Eplerenone	AR	P10275	Androgen receptor	0	0.23772
DB01059	Norfloxacin	CHRM5	P08912	Muscarinic acetylcholine receptor M5	0	0.23762
DB01224	Quetiapine	CHRM2	P08172	Muscarinic acetylcholine receptor M2	1	0.23754
DB00363	Clozapine	HRH4	Q9H3N8	Histamine H4 receptor	1	0.23729
DB00675	Tamoxifen	ESR2	Q92731	Estrogen receptor beta	1	0.23728
DB00215	Citalopram	SLC6A1	P30531	Sodium- and chloride-dependent GABA transporter 1	0	0.23708
DB00624	Testosterone	AR	P10275	Androgen receptor	1	0.23703
DB00897	Triazolam	GLRB	P48167	Glycine receptor subunit beta	0	0.23699
DB01215	Estazolam	DRD4	P21917	D(4) dopamine receptor	0	0.23674
DB00575	Clonidine	OPRD1	P41143	Delta-type opioid receptor	0	0.23659
DB00494	Entacapone	DRD3	P35462	D(3) dopamine receptor	0	0.23635
DB00312	Pentobarbital	GRIA3	P42263	Glutamate receptor 3	0	0.2361
DB00697	Tizanidine	ADRA2C	P18825	Alpha-2C adrenergic receptor	1	0.23604
DB00960	Pindolol	ADRB3	P13945	Beta-3 adrenergic receptor	0	0.236
DB00843	Donepezil	CHRNG	P07510	Acetylcholine receptor subunit gamma	0	0.23593
DB00242	Cladribine	POLE	Q07864	DNA polymerase epsilon catalytic subunit A	1	0.23592
DB00619	Imatinib	STAT5B	P51692	Signal transducer and activator of transcription 5B	0	0.2359
DB00201	Caffeine	ADORA2A	P29274	Adenosine receptor A2a	1	0.2359
DB00280	Disopyramide	KCND2	Q9NZV8	Potassium voltage-gated channel subfamily D member 2	1	0.23574
DB01142	Doxepin	SLC6A3	Q01959	Sodium-dependent dopamine transporter	0	0.23567
DB01612	Amyl Nitrite	HTR1D	P28221	5-hydroxytryptamine receptor 1D	0	0.2356
DB01409	Tiotropium	CHRM4	P08173	Muscarinic acetylcholine receptor M4	0	0.23553
DB00843	Donepezil	CHRNE	Q04844	Acetylcholine receptor subunit epsilon	0	0.2355
DB00449	Dipivefrin	ADRA1A	P35348	Alpha-1A adrenergic receptor	1	0.23546
DB01142	Doxepin	DRD2	P14416	D(2) dopamine receptor	1	0.23534
DB00474	Methohexital	GRIK2	Q13002	Glutamate receptor ionotropic, kainate 2	0	0.23521
DB01367	Rasagiline	SLC6A1	P30531	Sodium- and chloride-dependent GABA transporter 1	0	0.2352
DB00535	Cefdinir	PTGS2	P35354	Prostaglandin G/H synthase 2	0	0.23508
DB00772	Malathion	ACHE	P22303	Acetylcholinesterase	0	0.23484
DB01023	Felodipine	RYR1	P21817	Ryanodine receptor 1	0	0.23471
DB06216	Asenapine	HTR6	P50406	5-hydroxytryptamine receptor 6	1	0.23458
DB00598	Labetalol	CXCR1	P25024	C-X-C chemokine receptor type 1	0	0.23424
DB00912	Repaglinide	KCNJ11	Q14654	ATP-sensitive inward rectifier potassium channel 11	0	0.23418
DB00563	Methotrexate	PTGS2	P35354	Prostaglandin G/H synthase 2	0	0.23418
DB00794	Primidone	CHRNB2	P17787	Neuronal acetylcholine receptor subunit beta-2	0	0.23416
DB06216	Asenapine	ADRB3	P13945	Beta-3 adrenergic receptor	0	0.23413
DB00370	Mirtazapine	DRD2	P14416	D(2) dopamine receptor	0	0.23409
DB00543	Amoxapine	DRD4	P21917	D(4) dopamine receptor	0	0.23405
DB00925	Phenoxybenzamine	ADRA2B	P18089	Alpha-2B adrenergic receptor	1	0.23379
DB00799	Tazarotene	RARB	P10826	Retinoic acid receptor beta	1	0.2335
DB00411	Carbachol	CHRM2	P08172	Muscarinic acetylcholine receptor M2	1	0.23347
DB00804	Dicyclomine	CHRM2	P08172	Muscarinic acetylcholine receptor M2	1	0.23339
DB00242	Cladribine	POLE4	Q9NR33	DNA polymerase epsilon subunit 4	1	0.23317
DB00215	Citalopram	OPRD1	P41143	Delta-type opioid receptor	0	0.23302
DB00535	Cefdinir	PTGS1	P23219	Prostaglandin G/H synthase 1	0	0.23264
DB00883	Isosorbide Dinitrate	NPR1	P16066	Atrial natriuretic peptide receptor 1	1	0.2325
DB01204	Mitoxantrone	TOP2B	Q02880	DNA topoisomerase 2-beta	0	0.23249
DB01142	Doxepin	HTR1A	P08908	5-hydroxytryptamine receptor 1A	1	0.23238
DB00344	Protriptyline	CHRM3	P20309	Muscarinic acetylcholine receptor M3	0	0.23236
DB01069	Promethazine	ADRA1A	P35348	Alpha-1A adrenergic receptor	1	0.23228
DB00734	Risperidone	MAP1A	P78559	Microtubule-associated protein 1A	0	0.23226
DB00367	Levonorgestrel	PGR	P06401	Progesterone receptor	1	0.23195
DB00404	Alprazolam	GLRB	P48167	Glycine receptor subunit beta	0	0.2316
DB00831	Trifluoperazine	ADORA2A	P29274	Adenosine receptor A2a	0	0.23146
DB00898	Ethanol	GABRA1	P14867	Gamma-aminobutyric acid receptor subunit alpha-1	1	0.23144
DB00401	Nisoldipine	CACNA1D	Q01668	Voltage-dependent L-type calcium channel subunit alpha-1D	1	0.23128
DB04844	Tetrabenazine	HTR2A	P28223	5-hydroxytryptamine receptor 2A	0	0.2312
DB00307	Bexarotene	RXRG	P48443	Retinoic acid receptor RXR-gamma	1	0.2311
DB01612	Amyl Nitrite	HTR1B	P28222	5-hydroxytryptamine receptor 1B	0	0.23104
DB00979	Cyclopentolate	GABRA3	P34903	Gamma-aminobutyric acid receptor subunit alpha-3	0	0.23091
DB01242	Clomipramine	SLC6A3	Q01959	Sodium-dependent dopamine transporter	0	0.23084
DB00425	Zolpidem	CHRM3	P20309	Muscarinic acetylcholine receptor M3	0	0.2308
DB01142	Doxepin	DRD3	P35462	D(3) dopamine receptor	0	0.2308
DB00924	Cyclobenzaprine	CHRM5	P08912	Muscarinic acetylcholine receptor M5	0	0.23078
DB00288	Amcinonide	NR3C2	P08235	Mineralocorticoid receptor	0	0.23067
DB01186	Pergolide	CALY	Q9NYX4	Neuron-specific vesicular protein calcyon	0	0.2306
DB01064	Isoprenaline	ADRA1A	P35348	Alpha-1A adrenergic receptor	0	0.23056
DB00184	Nicotine	CHRNA4	P43681	Neuronal acetylcholine receptor subunit alpha-4	1	0.23055
DB00543	Amoxapine	HTR2B	P41595	5-hydroxytryptamine receptor 2B	0	0.23045
DB00623	Fluphenazine	ADORA2A	P29274	Adenosine receptor A2a	0	0.23038
DB00247	Methysergide	HTR1F	P30939	5-hydroxytryptamine receptor 1F	0	0.23014
DB00564	Carbamazepine	ADRA2C	P18825	Alpha-2C adrenergic receptor	0	0.23006
DB00502	Haloperidol	GRIN1	Q05586	Glutamate receptor ionotropic, NMDA 1	0	0.23005
DB01198	Zopiclone	GABRA4	P48169	Gamma-aminobutyric acid receptor subunit alpha-4	0	0.23003
DB01210	Levobunolol	ADRB1	P08588	Beta-1 adrenergic receptor	1	0.22992
DB00983	Formoterol	ADRB2	P07550	Beta-2 adrenergic receptor	1	0.22991
DB00413	Pramipexole	SLC6A3	Q01959	Sodium-dependent dopamine transporter	0	0.2299
DB00401	Nisoldipine	CACNB3	P54284	Voltage-dependent L-type calcium channel subunit beta-3	0	0.22988
DB00783	Estradiol	PGR	P06401	Progesterone receptor	0	0.22981
DB01623	Thiothixene	HTR1A	P08908	5-hydroxytryptamine receptor 1A	0	0.2298
DB00799	Tazarotene	RARG	P13631	Retinoic acid receptor gamma	1	0.22968
DB01623	Thiothixene	DRD4	P21917	D(4) dopamine receptor	0	0.22967
DB00619	Imatinib	YES1	P07947	Tyrosine-protein kinase Yes	0	0.22962
DB00697	Tizanidine	ADRA2A	P08913	Alpha-2A adrenergic receptor	1	0.2296
DB00388	Phenylephrine	ADRB1	P08588	Beta-1 adrenergic receptor	0	0.22957
DB01069	Promethazine	CALM1	P62158	Calmodulin	1	0.22945
DB00502	Haloperidol	GRIN2B	Q13224	Glutamate receptor ionotropic, NMDA 2B	1	0.2294
DB00831	Trifluoperazine	CALY	Q9NYX4	Neuron-specific vesicular protein calcyon	1	0.22938
DB00368	Norepinephrine	CXCR1	P25024	C-X-C chemokine receptor type 1	0	0.2293
DB01118	Amiodarone	ADRA2A	P08913	Alpha-2A adrenergic receptor	0	0.22923
DB00411	Carbachol	CHRM5	P08912	Muscarinic acetylcholine receptor M5	0	0.22922
DB00925	Phenoxybenzamine	ADRA2C	P18825	Alpha-2C adrenergic receptor	1	0.22918
DB00622	Nicardipine	GNG2	P59768	Guanine nucleotide-binding protein G(I)/G(S)/G(O) subunit gamma-2	0	0.22917
DB01364	Ephedrine	SLC6A1	P30531	Sodium- and chloride-dependent GABA transporter 1	0	0.22917
DB00201	Caffeine	PDE4B	Q07343	cAMP-specific 3',5'-cyclic phosphodiesterase 4B	1	0.22911
DB00382	Tacrine	CHRM1	P11229	Muscarinic acetylcholine receptor M1	0	0.22911
DB00418	Secobarbital	GRIA2	P42262	Glutamate receptor 2	1	0.22905
DB01104	Sertraline	SLC6A2	P23975	Sodium-dependent noradrenaline transporter	0	0.22902
DB00908	Quinidine	CHRM3	P20309	Muscarinic acetylcholine receptor M3	0	0.22901
DB00425	Zolpidem	DRD4	P21917	D(4) dopamine receptor	0	0.22892
DB00979	Cyclopentolate	GABRA4	P48169	Gamma-aminobutyric acid receptor subunit alpha-4	0	0.22879
DB01023	Felodipine	FGFR2	P21802	Fibroblast growth factor receptor 2	0	0.22878
DB01059	Norfloxacin	CHRM3	P20309	Muscarinic acetylcholine receptor M3	0	0.2287
DB00268	Ropinirole	ADRA1D	P25100	Alpha-1D adrenergic receptor	0	0.22867
DB00425	Zolpidem	CHRM1	P11229	Muscarinic acetylcholine receptor M1	0	0.22849
DB00393	Nimodipine	CACNA1B	Q00975	Voltage-dependent N-type calcium channel subunit alpha-1B	0	0.22843
DB00949	Felbamate	GRIN3A	Q8TCU5	Glutamate receptor ionotropic, NMDA 3A	1	0.22842
DB01032	Probenecid	SLC22A6	Q4U2R8	Solute carrier family 22 member 6	1	0.22831
DB01340	Cilazapril	ACE	P12821	Angiotensin-converting enzyme	1	0.22826
DB00349	Clobazam	GLRB	P48167	Glycine receptor subunit beta	0	0.22816
DB00268	Ropinirole	ADRA1B	P35368	Alpha-1B adrenergic receptor	0	0.22811
DB00472	Fluoxetine	CHRM5	P08912	Muscarinic acetylcholine receptor M5	0	0.2281
DB01115	Nifedipine	CACNB3	P54284	Voltage-dependent L-type calcium channel subunit beta-3	0	0.22807
DB00458	Imipramine	MAP1A	P78559	Microtubule-associated protein 1A	0	0.22804
DB00631	Clofarabine	RRM2	P31350	Ribonucleoside-diphosphate reductase subunit M2	0	0.22797
DB00252	Phenytoin	SCN5A	Q14524	Sodium channel protein type 5 subunit alpha	1	0.22792
DB00631	Clofarabine	RRM2B	Q7LG56	Ribonucleoside-diphosphate reductase subunit M2 B	0	0.22791
DB00690	Flurazepam	DRD5	P21918	D(1B) dopamine receptor	0	0.22783
DB00683	Midazolam	DRD5	P21918	D(1B) dopamine receptor	0	0.22776
DB00631	Clofarabine	POLE	Q07864	DNA polymerase epsilon catalytic subunit A	0	0.22771
DB00908	Quinidine	ADRA1A	P35348	Alpha-1A adrenergic receptor	0	0.2277
DB00622	Nicardipine	FGFR2	P21802	Fibroblast growth factor receptor 2	0	0.22768
DB00280	Disopyramide	KCND3	Q9UK17	Potassium voltage-gated channel subfamily D member 3	1	0.22766
DB00273	Topiramate	CA3	P07451	Carbonic anhydrase 3	0	0.22765
DB00871	Terbutaline	ADRA1D	P25100	Alpha-1D adrenergic receptor	0	0.22759
DB01356	Lithium	GSK3B	P49841	Glycogen synthase kinase-3 beta	1	0.22734
DB00202	Succinylcholine	CHRM3	P20309	Muscarinic acetylcholine receptor M3	1	0.22711
DB01186	Pergolide	HTR6	P50406	5-hydroxytryptamine receptor 6	0	0.22692
DB00623	Fluphenazine	CALY	Q9NYX4	Neuron-specific vesicular protein calcyon	0	0.22673
DB00871	Terbutaline	ADRA1B	P35368	Alpha-1B adrenergic receptor	0	0.22665
DB01115	Nifedipine	RYR1	P21817	Ryanodine receptor 1	0	0.2266
DB01142	Doxepin	HRH2	P25021	Histamine H2 receptor	1	0.22654
DB00433	Prochlorperazine	SLC6A3	Q01959	Sodium-dependent dopamine transporter	0	0.22642
DB01242	Clomipramine	HTR7	P34969	5-hydroxytryptamine receptor 7	0	0.22638
DB01340	Cilazapril	COMT	P21964	Catechol O-methyltransferase	0	0.22634
DB04844	Tetrabenazine	ADRA1A	P35348	Alpha-1A adrenergic receptor	0	0.2263
DB00492	Fosinopril	ACE	P12821	Angiotensin-converting enzyme	1	0.22619
DB00734	Risperidone	GNG2	P59768	Guanine nucleotide-binding protein G(I)/G(S)/G(O) subunit gamma-2	0	0.22613
DB00492	Fosinopril	COMT	P21964	Catechol O-methyltransferase	0	0.22612
DB00425	Zolpidem	GABRG3	Q99928	Gamma-aminobutyric acid receptor subunit gamma-3	0	0.22607
DB00909	Zonisamide	SCN10A	Q9Y5Y9	Sodium channel protein type 10 subunit alpha	0	0.2259
DB00491	Miglitol	GAA	P10253	Lysosomal alpha-glucosidase	1	0.22582
DB00843	Donepezil	CHRNA5	P30532	Neuronal acetylcholine receptor subunit alpha-5	0	0.2258
DB00421	Spironolactone	NR3C1	P04150	Glucocorticoid receptor	0	0.2258
DB00472	Fluoxetine	ADRA1A	P35348	Alpha-1A adrenergic receptor	0	0.22569
DB00204	Dofetilide	KCNE1	P15382	Potassium voltage-gated channel subfamily E member 1	0	0.2256
DB00631	Clofarabine	RRM1	P23921	Ribonucleoside-diphosphate reductase large subunit	1	0.22556
DB01577	Methamphetamine	DRD2	P14416	D(2) dopamine receptor	0	0.22552
DB01173	Orphenadrine	GRIN3A	Q8TCU5	Glutamate receptor ionotropic, NMDA 3A	1	0.22549
DB00695	Furosemide	PTGS1	P23219	Prostaglandin G/H synthase 1	0	0.22549
DB00206	Reserpine	HTR2A	P28223	5-hydroxytryptamine receptor 2A	0	0.22547
DB01069	Promethazine	HTR2A	P28223	5-hydroxytryptamine receptor 2A	1	0.22537
DB00408	Loxapine	CALY	Q9NYX4	Neuron-specific vesicular protein calcyon	0	0.22534
DB00184	Nicotine	CHRNA2	Q15822	Neuronal acetylcholine receptor subunit alpha-2	1	0.22525
DB00344	Protriptyline	CHRM1	P11229	Muscarinic acetylcholine receptor M1	0	0.22508
DB00904	Ondansetron	HTR2A	P28223	5-hydroxytryptamine receptor 2A	0	0.22507
DB00434	Cyproheptadine	HTR2A	P28223	5-hydroxytryptamine receptor 2A	1	0.22502
DB00768	Olopatadine	S100A2	P29034	Protein S100-A2	1	0.22497
DB00519	Trandolapril	COMT	P21964	Catechol O-methyltransferase	0	0.22495
DB00334	Olanzapine	ADRA2A	P08913	Alpha-2A adrenergic receptor	1	0.22481
DB00904	Ondansetron	HRH2	P25021	Histamine H2 receptor	0	0.22471
DB00202	Succinylcholine	CHRM2	P08172	Muscarinic acetylcholine receptor M2	1	0.2245
DB00871	Terbutaline	CXCR1	P25024	C-X-C chemokine receptor type 1	0	0.2245
DB00619	Imatinib	NTRK1	P04629	High affinity nerve growth factor receptor	1	0.22446
DB01238	Aripiprazole	CHRM3	P20309	Muscarinic acetylcholine receptor M3	1	0.22422
DB00751	Epinastine	HTR2A	P28223	5-hydroxytryptamine receptor 2A	1	0.22409
DB00933	Mesoridazine	CHRM5	P08912	Muscarinic acetylcholine receptor M5	0	0.22405
DB00674	Galantamine	CHRNA7	P36544	Neuronal acetylcholine receptor subunit alpha-7	1	0.22399
DB00246	Ziprasidone	CXCR1	P25024	C-X-C chemokine receptor type 1	0	0.22398
DB01226	Mivacurium	BCHE	P06276	Cholinesterase	1	0.22395
DB00202	Succinylcholine	CHRM1	P11229	Muscarinic acetylcholine receptor M1	1	0.22394
DB00539	Toremifene	ESR1	P03372	Estrogen receptor	1	0.22391
DB01268	Sunitinib	YES1	P07947	Tyrosine-protein kinase Yes	0	0.2239
DB00321	Amitriptyline	ADRA2C	P18825	Alpha-2C adrenergic receptor	0	0.22384
DB00425	Zolpidem	GABRG1	Q8N1C3	Gamma-aminobutyric acid receptor subunit gamma-1	0	0.22378
DB00396	Progesterone	ESR1	P03372	Estrogen receptor	1	0.22375
DB00933	Mesoridazine	DRD2	P14416	D(2) dopamine receptor	1	0.22355
DB01623	Thiothixene	MAP1A	P78559	Microtubule-associated protein 1A	0	0.22349
DB01119	Diazoxide	KCNMA1	Q12791	Calcium-activated potassium channel subunit alpha-1	1	0.22342
DB01210	Levobunolol	ADRA2A	P08913	Alpha-2A adrenergic receptor	0	0.22322
DB00909	Zonisamide	SCN1B	Q07699	Sodium channel subunit beta-1	1	0.22313
DB00178	Ramipril	ACE	P12821	Angiotensin-converting enzyme	1	0.22301
DB01224	Quetiapine	HTR6	P50406	5-hydroxytryptamine receptor 6	1	0.22298
DB00388	Phenylephrine	ADRA2A	P08913	Alpha-2A adrenergic receptor	0	0.22286
DB00780	Phenelzine	SLC6A2	P23975	Sodium-dependent noradrenaline transporter	0	0.22285
DB00519	Trandolapril	ACE	P12821	Angiotensin-converting enzyme	1	0.22285
DB01410	Ciclesonide	OPRD1	P41143	Delta-type opioid receptor	0	0.22269
DB00800	Fenoldopam	GABRG2	P18507	Gamma-aminobutyric acid receptor subunit gamma-2	0	0.22269
DB00433	Prochlorperazine	ADORA2A	P29274	Adenosine receptor A2a	0	0.22264
DB01173	Orphenadrine	GRIN1	Q05586	Glutamate receptor ionotropic, NMDA 1	1	0.22254
DB01242	Clomipramine	ADRA2B	P18089	Alpha-2B adrenergic receptor	0	0.22245
DB00474	Methohexital	GABRA3	P34903	Gamma-aminobutyric acid receptor subunit alpha-3	0	0.22242
DB00540	Nortriptyline	KCND2	Q9NZV8	Potassium voltage-gated channel subfamily D member 2	0	0.22237
DB00434	Cyproheptadine	CHRM5	P08912	Muscarinic acetylcholine receptor M5	0	0.22226
DB04896	Milnacipran	SLC6A2	P23975	Sodium-dependent noradrenaline transporter	1	0.22226
DB01241	Gemfibrozil	PPARA	Q07869	Peroxisome proliferator-activated receptor alpha	1	0.22224
DB00640	Adenosine	PDE4A	P27815	cAMP-specific 3',5'-cyclic phosphodiesterase 4A	0	0.22223
DB01023	Felodipine	NR3C1	P04150	Glucocorticoid receptor	0	0.22222
DB00178	Ramipril	COMT	P21964	Catechol O-methyltransferase	0	0.22214
DB01088	Iloprost	PDE4B	Q07343	cAMP-specific 3',5'-cyclic phosphodiesterase 4B	1	0.22208
DB00700	Eplerenone	NR3C2	P08235	Mineralocorticoid receptor	1	0.22201
DB00413	Pramipexole	ADRA1D	P25100	Alpha-1D adrenergic receptor	0	0.22185
DB04844	Tetrabenazine	DRD5	P21918	D(1B) dopamine receptor	0	0.22184
DB00182	Amphetamine	SLC6A1	P30531	Sodium- and chloride-dependent GABA transporter 1	0	0.22176
DB00960	Pindolol	HTR4	Q13639	5-hydroxytryptamine receptor 4	0	0.22171
DB00454	Pethidine	SLC6A1	P30531	Sodium- and chloride-dependent GABA transporter 1	0	0.22164
DB00413	Pramipexole	HTR6	P50406	5-hydroxytryptamine receptor 6	0	0.2215
DB00367	Levonorgestrel	AR	P10275	Androgen receptor	1	0.22138
DB00728	Rocuronium	CHRM3	P20309	Muscarinic acetylcholine receptor M3	0	0.22124
DB01203	Nadolol	IL1B	P01584	Interleukin-1 beta	0	0.22112
DB00703	Methazolamide	CA2	P00918	Carbonic anhydrase 2	1	0.22111
DB01119	Diazoxide	CA2	P00918	Carbonic anhydrase 2	1	0.22076
DB01017	Minocycline	RXRB	P28702	Retinoic acid receptor RXR-beta	0	0.22073
DB01184	Domperidone	DRD2	P14416	D(2) dopamine receptor	1	0.22066
DB00193	Tramadol	SLC6A3	Q01959	Sodium-dependent dopamine transporter	0	0.22055
DB01104	Sertraline	SLC6A4	P31645	Sodium-dependent serotonin transporter	1	0.22052
DB01224	Quetiapine	ADRB1	P08588	Beta-1 adrenergic receptor	0	0.2203
DB00334	Olanzapine	GNG2	P59768	Guanine nucleotide-binding protein G(I)/G(S)/G(O) subunit gamma-2	0	0.22019
DB01069	Promethazine	DRD1	P21728	D(1A) dopamine receptor	0	0.22016
DB01088	Iloprost	PDE4D	Q08499	cAMP-specific 3',5'-cyclic phosphodiesterase 4D	1	0.22015
DB00458	Imipramine	KCND3	Q9UK17	Potassium voltage-gated channel subfamily D member 3	1	0.22005
DB00413	Pramipexole	ADRA1A	P35348	Alpha-1A adrenergic receptor	0	0.22001
DB00413	Pramipexole	ADRA1B	P35368	Alpha-1B adrenergic receptor	0	0.21999
DB00986	Glycopyrronium	CHRM4	P08173	Muscarinic acetylcholine receptor M4	0	0.21986
DB00472	Fluoxetine	CHRM3	P20309	Muscarinic acetylcholine receptor M3	0	0.21986
DB01193	Acebutolol	OPRD1	P41143	Delta-type opioid receptor	0	0.2197
DB00908	Quinidine	KCNH2	Q12809	Potassium voltage-gated channel subfamily H member 2	1	0.21958
DB00700	Eplerenone	NR3C1	P04150	Glucocorticoid receptor	0	0.21946
DB01136	Carvedilol	HTR4	Q13639	5-hydroxytryptamine receptor 4	0	0.21944
DB00206	Reserpine	HTR1D	P28221	5-hydroxytryptamine receptor 1D	0	0.21939
DB01320	Fosphenytoin	SCN3A	Q9NY46	Sodium channel protein type 3 subunit alpha	0	0.21939
DB01136	Carvedilol	ADRB3	P13945	Beta-3 adrenergic receptor	0	0.21925
DB00382	Tacrine	CHRM3	P20309	Muscarinic acetylcholine receptor M3	0	0.21919
DB00839	Tolazamide	KCNJ11	Q14654	ATP-sensitive inward rectifier potassium channel 11	0	0.21895
DB00728	Rocuronium	CHRNB2	P17787	Neuronal acetylcholine receptor subunit beta-2	0	0.21891
DB00201	Caffeine	PDE4D	Q08499	cAMP-specific 3',5'-cyclic phosphodiesterase 4D	0	0.21881
DB00695	Furosemide	PTGS2	P35354	Prostaglandin G/H synthase 2	0	0.21862
DB00661	Verapamil	KCNH2	Q12809	Potassium voltage-gated channel subfamily H member 2	1	0.21842
DB00543	Amoxapine	HTR7	P34969	5-hydroxytryptamine receptor 7	0	0.21836
DB00449	Dipivefrin	ADRB1	P08588	Beta-1 adrenergic receptor	0	0.21833
DB01291	Pirbuterol	ADRB1	P08588	Beta-1 adrenergic receptor	1	0.21824
DB01273	Varenicline	CHRNA7	P36544	Neuronal acetylcholine receptor subunit alpha-7	1	0.21808
DB04861	Nebivolol	ADRB2	P07550	Beta-2 adrenergic receptor	1	0.21804
DB00782	Propantheline	CHRM2	P08172	Muscarinic acetylcholine receptor M2	0	0.21783
DB00850	Perphenazine	HTR2A	P28223	5-hydroxytryptamine receptor 2A	0	0.21775
DB00938	Salmeterol	ADRB2	P07550	Beta-2 adrenergic receptor	1	0.21771
DB00284	Acarbose	MGAM	O43451	Maltase-glucoamylase, intestinal	1	0.21768
DB01059	Norfloxacin	CHRM4	P08173	Muscarinic acetylcholine receptor M4	0	0.21745
DB00449	Dipivefrin	ADRB2	P07550	Beta-2 adrenergic receptor	1	0.21738
DB00206	Reserpine	HTR1B	P28222	5-hydroxytryptamine receptor 1B	0	0.21728
DB00543	Amoxapine	ADRA2B	P18089	Alpha-2B adrenergic receptor	0	0.21723
DB01062	Oxybutynin	GNG2	P59768	Guanine nucleotide-binding protein G(I)/G(S)/G(O) subunit gamma-2	0	0.21702
DB01242	Clomipramine	DRD3	P35462	D(3) dopamine receptor	0	0.21699
DB00185	Cevimeline	CHRM1	P11229	Muscarinic acetylcholine receptor M1	1	0.21675
DB00555	Lamotrigine	SCN2A	Q99250	Sodium channel protein type 2 subunit alpha	1	0.21671
DB00908	Quinidine	CHRM1	P11229	Muscarinic acetylcholine receptor M1	0	0.21663
DB00810	Biperiden	CHRM3	P20309	Muscarinic acetylcholine receptor M3	0	0.21657
DB00413	Pramipexole	GABRA1	P14867	Gamma-aminobutyric acid receptor subunit alpha-1	0	0.21655
DB00988	Dopamine	ADRB2	P07550	Beta-2 adrenergic receptor	0	0.21655
DB00661	Verapamil	KCNQ1	P51787	Potassium voltage-gated channel subfamily KQT member 1	0	0.21655
[truncated: 230,778+ more rows]
