# Supplementary material for: A network integration approach for drug-target interaction prediction and computational drug repositioning from heterogeneous information
Source: Nat Commun. 2017 Sep 18;8:573. doi: 10.1038/s41467-017-00680-8 (PMC5603535; doi:10.1038/s41467-017-00680-8)
Supplement: Supplementary file 4 — Supplementary Data 3 [file 41467_2017_680_MOESM4_ESM.xlsx]

## Sheet: Sheet1
		Supplementary Data 3. Examples of the novel predictions which can be supported by the previous known evidence in the literature.
Drug	Description of Drug	Target	Description of Target	Known Evidence in the Previous Studies	Reference
Clozapine	An antipsychotic drug for treating schizoaffective disorder, which can interact with dopamine (DRD) receptors, 5-hydroxytryptamine (HTR) receptors, histamine receptors (HRH), alpha-adrenergic (ADRA) receptors and muscarinic acetylcholine receptors (CHRM1).	Gamma-aminobutyric acid (GABA) receptors	An essential family of channel proteins that modulate the cognitive functions.	This new prediction can be supported by the previous studies which showed that clozapine can have a direct interaction with the GABA B-subtype (GABA-B) receptors [1] and antagonize the GABA A-subtype (GABA-A) receptors in the cortex [2].	[1] Y. Wu, M. Blichowski, Z. J. Daskalakis, Z. Wu, C. C. Liu, M. A. Cortez, and O. C. Snead III, “Evidence that clozapine directly interacts on the gabab receptor,” Neuroreport, vol. 22, no. 13, pp. 637–641, 2011. [2] A. Wassef, J. Baker, and L. D. Kochan, “Gaba and schizophrenia: a review of basic science and clinical studies,” Journal of clinical psychopharmacology, vol. 23, no. 6, pp. 601–640,…
Chlordiazepoxide, nitrazepam, estazolam and flurazepam	Benzodiazepines serving as a class of psychoactive drugs, which are believed to act on the GABA-A receptors.	Gycine receptors subunit alpha-2 GLRA2	The glycine receptors (GlyRs) are ligand-gated transmembrane ion channel proteins in the central nervous system that play important roles in a wide range of physiological functions, such as the inhibitory synaptic transmission in the brain stem and spinal cord.	This prediction agreed with the previous electrophysiological study [1] which indicated that enzodiazepines, such as chlordiazepoxide and nitrazepam, can block the alpha2-containing GlyRs in the embryonic mouse hippocampal neurons through a low-affinity binding manner. In addition, the predicted interaction between clozapine and GLRA2 was consistent with the previously known experimental results …	[1] L. L. Thio, A. Shanmugam, K. Isenberg, and K. Yamada, “Benzodiazepines block a2-containing inhibitory glycine receptors in embryonic mouse hippocampal neurons,” Journal of neurophysiology, vol. 90, no. 1, pp. 89–99, 2003. [2] Y. Liu, C. Hu, Y. Tang, J. Chen, M. Dong, T. Song, X. Zhang, and J. Zhao, “Clozapine inhibits strychninesensitive glycine receptors in rat hippocampal neurons,” Brain re…
Thioridazine	An antipsychotic drug that was widely used to treat schizophrenia and psychosis.	The dopamine transporter (also known as the dopamine active transporter, DAT or SLC6A3)	A membranespanning protein that mediates the neurotransmission of dopamine from the synapse into neurons and has become an important target for a variety of pharmacologically-active drugs.	Although we did not find direct experimental evidence in the literature to verify this new predicted drug-target interaction, it may be supported by the following two facts. First, thioridazine has been known as a substrate and an inhibitor of the enzyme cytochrome P450 2D6 (CYP2D6) [1, 2]. Second, the enzyme CYP2D6 and the dopamine transporter share a large degree of structural and functional ho…	[1] D. S. Wishart, C. Knox, A. Guo, S. Shrivastava, M. Hassanali, P. Stothard, Z. Chang, and J. Woolsey, Drugbank: a comprehensive resource for in silico drug discovery and exploration,” Nucleic Acids Research, vol. 34, pp. D668 – D672, 2006. [2] S. Preissner, K. Kroll, M. Dunkel, C. Senger, G. Goldsobel, D. Kuzman, S. Guenther, R. Winnenburg, M. Schroeder, and R. Preissner, “Supercyp: a comprehe…
Chlorpropamide	A first generation sulfonylurea drug that is mainly used to treat the type 2 diabetes mellitus.	The subunit Kir6.2 of the ATP-sensitive inward rectifier potassium channel (KCNJ11)	An integral membrane protein that plays important roles in a wide range of physiologic responses, and its mutations are related to many diseases, such as congenital hyperinsulinism.	This predicted drug-target interaction may be supported by the known clinical evidence that sulfonylureas are usually effective drugs for treating most diabetes patients associated with the KCNJ11 mutations [1, 2].	[1] E. R. Pearson, I. Flechtner, P. R. Njølstad, M. T. Malecki, S. E. Flanagan, B. Larkin, F. M. Ashcroft, I. Klimes, E. Codner, V. Iotova et al., “Switching from insulin to oral sulfonylureas in patients with diabetes due to kir6. 2 mutations,” New England Journal of Medicine, vol. 355, no. 5, pp. 467–477, 2006. [2] T. Babiker, N. Vedovato, K. Patel, N. Thomas, R. Finn, R. M¨annikk¨ o, A. J. Cha…
